# Supplementary material for: Integration of pH Control into Chi.Bio Reactors and Demonstration with Small-Scale Enzymatic Poly(ethylene terephthalate) Hydrolysis
Source: Biochemistry. 2024 Jun 22;63(13):1599–607. doi: 10.1021/acs.biochem.4c00149 (PMC11223484; doi:10.1021/acs.biochem.4c00149)
Supplement: Supplementary file 2 — bi4c00149_si_002.xlsx [file bi4c00149_si_002.xlsx]

## Sheet: S1_Chi.Bio_pH_Base_%yield
Exp_Time_h	M0_pH_reading	M1_pH_reading	Set Point	M0_Vol_Base_corrected_mL	M1_Vol_Base_Corrected_mL	M0_Vol_L	M1_Vol_L	M0_Moles_NaOH	M1_Moles_NaOH	M0_Moles_TPA	M1_Moles_TPA	M0_%Convers_Moles_TPA	M1_%Convers_Moles_TPA
5.27778e-05	7.783	7.881	8	0.029602	0.0194805	2.9602e-05	1.94805e-05	2.9602e-05	1.94805e-05	1.4801e-05	9.74026e-06	0.237026	0.155982
0.0167333	7.968	7.775	8	0.029602	0.0194805	2.9602e-05	1.94805e-05	2.9602e-05	1.94805e-05	1.4801e-05	9.74026e-06	0.237026	0.155982
0.0334139	7.946	7.842	8	0.029602	0.038961	2.9602e-05	3.8961e-05	2.9602e-05	3.8961e-05	1.4801e-05	1.94805e-05	0.237026	0.311964
0.0500917	7.931	7.843	8	0.029602	0.0584416	2.9602e-05	5.84416e-05	2.9602e-05	5.84416e-05	1.4801e-05	2.92208e-05	0.237026	0.467946
0.0667722	7.923	7.885	8	0.029602	0.0584416	2.9602e-05	5.84416e-05	2.9602e-05	5.84416e-05	1.4801e-05	2.92208e-05	0.237026	0.467946
0.08345	7.908	7.909	8	0.029602	0.0779221	2.9602e-05	7.79221e-05	2.9602e-05	7.79221e-05	1.4801e-05	3.8961e-05	0.237026	0.623929
0.100136	7.911	7.921	8	0.029602	0.0779221	2.9602e-05	7.79221e-05	2.9602e-05	7.79221e-05	1.4801e-05	3.8961e-05	0.237026	0.623929
0.116814	7.907	7.925	8	0.029602	0.0779221	2.9602e-05	7.79221e-05	2.9602e-05	7.79221e-05	1.4801e-05	3.8961e-05	0.237026	0.623929
0.133492	7.903	7.921	8	0.029602	0.0779221	2.9602e-05	7.79221e-05	2.9602e-05	7.79221e-05	1.4801e-05	3.8961e-05	0.237026	0.623929
0.150167	7.889	7.917	8	0.029602	0.0779221	2.9602e-05	7.79221e-05	2.9602e-05	7.79221e-05	1.4801e-05	3.8961e-05	0.237026	0.623929
0.166847	7.88	7.917	8	0.029602	0.0779221	2.9602e-05	7.79221e-05	2.9602e-05	7.79221e-05	1.4801e-05	3.8961e-05	0.237026	0.623929
0.183525	8.122	7.91	8	0.059204	0.0779221	5.9204e-05	7.79221e-05	5.9204e-05	7.79221e-05	2.9602e-05	3.8961e-05	0.474051	0.623929
0.200203	8.098	7.907	8	0.059204	0.0779221	5.9204e-05	7.79221e-05	5.9204e-05	7.79221e-05	2.9602e-05	3.8961e-05	0.474051	0.623929
0.216883	8.106	7.906	8	0.059204	0.0779221	5.9204e-05	7.79221e-05	5.9204e-05	7.79221e-05	2.9602e-05	3.8961e-05	0.474051	0.623929
0.233561	8.099	7.902	8	0.059204	0.0779221	5.9204e-05	7.79221e-05	5.9204e-05	7.79221e-05	2.9602e-05	3.8961e-05	0.474051	0.623929
0.250242	8.171	7.893	8	0.059204	0.0974026	5.9204e-05	9.74026e-05	5.9204e-05	9.74026e-05	2.9602e-05	4.87013e-05	0.474051	0.779911
0.266919	8.164	7.903	8	0.059204	0.0974026	5.9204e-05	9.74026e-05	5.9204e-05	9.74026e-05	2.9602e-05	4.87013e-05	0.474051	0.779911
0.2836	8.153	7.924	8	0.059204	0.0974026	5.9204e-05	9.74026e-05	5.9204e-05	9.74026e-05	2.9602e-05	4.87013e-05	0.474051	0.779911
0.300281	8.154	7.929	8	0.059204	0.0974026	5.9204e-05	9.74026e-05	5.9204e-05	9.74026e-05	2.9602e-05	4.87013e-05	0.474051	0.779911
0.316958	8.14	7.929	8	0.059204	0.0974026	5.9204e-05	9.74026e-05	5.9204e-05	9.74026e-05	2.9602e-05	4.87013e-05	0.474051	0.779911
0.333642	8.117	7.919	8	0.059204	0.0974026	5.9204e-05	9.74026e-05	5.9204e-05	9.74026e-05	2.9602e-05	4.87013e-05	0.474051	0.779911
0.350319	8.131	7.911	8	0.059204	0.0974026	5.9204e-05	9.74026e-05	5.9204e-05	9.74026e-05	2.9602e-05	4.87013e-05	0.474051	0.779911
0.367	8.104	7.907	8	0.059204	0.0974026	5.9204e-05	9.74026e-05	5.9204e-05	9.74026e-05	2.9602e-05	4.87013e-05	0.474051	0.779911
0.383678	8.113	7.902	8	0.059204	0.0974026	5.9204e-05	9.74026e-05	5.9204e-05	9.74026e-05	2.9602e-05	4.87013e-05	0.474051	0.779911
0.400358	8.105	7.926	8	0.059204	0.116883	5.9204e-05	0.000116883	5.9204e-05	0.000116883	2.9602e-05	5.84416e-05	0.474051	0.935893
0.417036	8.114	7.94	8	0.059204	0.116883	5.9204e-05	0.000116883	5.9204e-05	0.000116883	2.9602e-05	5.84416e-05	0.474051	0.935893
0.433714	8.087	7.94	8	0.059204	0.116883	5.9204e-05	0.000116883	5.9204e-05	0.000116883	2.9602e-05	5.84416e-05	0.474051	0.935893
0.450394	8.087	7.933	8	0.059204	0.116883	5.9204e-05	0.000116883	5.9204e-05	0.000116883	2.9602e-05	5.84416e-05	0.474051	0.935893
0.467072	8.072	7.926	8	0.059204	0.116883	5.9204e-05	0.000116883	5.9204e-05	0.000116883	2.9602e-05	5.84416e-05	0.474051	0.935893
0.483753	8.064	7.919	8	0.059204	0.116883	5.9204e-05	0.000116883	5.9204e-05	0.000116883	2.9602e-05	5.84416e-05	0.474051	0.935893
0.500431	8.056	7.91	8	0.059204	0.116883	5.9204e-05	0.000116883	5.9204e-05	0.000116883	2.9602e-05	5.84416e-05	0.474051	0.935893
0.517108	8.046	7.903	8	0.059204	0.116883	5.9204e-05	0.000116883	5.9204e-05	0.000116883	2.9602e-05	5.84416e-05	0.474051	0.935893
0.533789	8.032	7.895	8	0.059204	0.116883	5.9204e-05	0.000116883	5.9204e-05	0.000116883	2.9602e-05	5.84416e-05	0.474051	0.935893
0.550467	8.031	7.9	8	0.059204	0.136364	5.9204e-05	0.000136364	5.9204e-05	0.000136364	2.9602e-05	6.81818e-05	0.474051	1.09188
0.567142	8.008	7.911	8	0.059204	0.136364	5.9204e-05	0.000136364	5.9204e-05	0.000136364	2.9602e-05	6.81818e-05	0.474051	1.09188
0.583822	8.01	7.904	8	0.059204	0.136364	5.9204e-05	0.000136364	5.9204e-05	0.000136364	2.9602e-05	6.81818e-05	0.474051	1.09188
0.600506	7.991	7.898	8	0.059204	0.155844	5.9204e-05	0.000155844	5.9204e-05	0.000155844	2.9602e-05	7.79221e-05	0.474051	1.24786
0.617183	7.967	7.919	8	0.059204	0.155844	5.9204e-05	0.000155844	5.9204e-05	0.000155844	2.9602e-05	7.79221e-05	0.474051	1.24786
0.633858	7.969	7.909	8	0.059204	0.155844	5.9204e-05	0.000155844	5.9204e-05	0.000155844	2.9602e-05	7.79221e-05	0.474051	1.24786
0.650533	7.951	7.899	8	0.059204	0.155844	5.9204e-05	0.000155844	5.9204e-05	0.000155844	2.9602e-05	7.79221e-05	0.474051	1.24786
0.667214	7.951	7.893	8	0.059204	0.155844	5.9204e-05	0.000155844	5.9204e-05	0.000155844	2.9602e-05	7.79221e-05	0.474051	1.24786
0.683894	7.942	7.883	8	0.059204	0.175325	5.9204e-05	0.000175325	5.9204e-05	0.000175325	2.9602e-05	8.76623e-05	0.474051	1.40384
0.700572	7.94	7.883	8	0.059204	0.194805	5.9204e-05	0.000194805	5.9204e-05	0.000194805	2.9602e-05	9.74026e-05	0.474051	1.55982
0.71725	7.931	7.901	8	0.059204	0.194805	5.9204e-05	0.000194805	5.9204e-05	0.000194805	2.9602e-05	9.74026e-05	0.474051	1.55982
0.733931	7.913	7.903	8	0.059204	0.194805	5.9204e-05	0.000194805	5.9204e-05	0.000194805	2.9602e-05	9.74026e-05	0.474051	1.55982
0.750608	7.914	7.895	8	0.059204	0.194805	5.9204e-05	0.000194805	5.9204e-05	0.000194805	2.9602e-05	9.74026e-05	0.474051	1.55982
0.767289	7.898	7.883	8	0.059204	0.194805	5.9204e-05	0.000194805	5.9204e-05	0.000194805	2.9602e-05	9.74026e-05	0.474051	1.55982
0.783967	8.018	7.916	8	0.088806	0.214286	8.8806e-05	0.000214286	8.8806e-05	0.000214286	4.4403e-05	0.000107143	0.711077	1.7158
0.800647	8.031	8.029	8	0.088806	0.214286	8.8806e-05	0.000214286	8.8806e-05	0.000214286	4.4403e-05	0.000107143	0.711077	1.7158
0.817325	8.014	7.957	8	0.088806	0.214286	8.8806e-05	0.000214286	8.8806e-05	0.000214286	4.4403e-05	0.000107143	0.711077	1.7158
0.834006	8.015	7.937	8	0.088806	0.214286	8.8806e-05	0.000214286	8.8806e-05	0.000214286	4.4403e-05	0.000107143	0.711077	1.7158
0.850686	7.997	7.918	8	0.088806	0.214286	8.8806e-05	0.000214286	8.8806e-05	0.000214286	4.4403e-05	0.000107143	0.711077	1.7158
0.867364	7.982	7.908	8	0.088806	0.214286	8.8806e-05	0.000214286	8.8806e-05	0.000214286	4.4403e-05	0.000107143	0.711077	1.7158
0.88405	7.982	7.898	8	0.088806	0.214286	8.8806e-05	0.000214286	8.8806e-05	0.000214286	4.4403e-05	0.000107143	0.711077	1.7158
0.900728	7.945	7.934	8	0.088806	0.233766	8.8806e-05	0.000233766	8.8806e-05	0.000233766	4.4403e-05	0.000116883	0.711077	1.87179
0.917406	7.95	7.933	8	0.088806	0.233766	8.8806e-05	0.000233766	8.8806e-05	0.000233766	4.4403e-05	0.000116883	0.711077	1.87179
0.934081	7.924	7.918	8	0.088806	0.233766	8.8806e-05	0.000233766	8.8806e-05	0.000233766	4.4403e-05	0.000116883	0.711077	1.87179
0.950761	7.93	7.899	8	0.088806	0.233766	8.8806e-05	0.000233766	8.8806e-05	0.000233766	4.4403e-05	0.000116883	0.711077	1.87179
0.967442	7.926	7.884	8	0.088806	0.233766	8.8806e-05	0.000233766	8.8806e-05	0.000233766	4.4403e-05	0.000116883	0.711077	1.87179
0.984119	7.911	7.891	8	0.088806	0.253247	8.8806e-05	0.000253247	8.8806e-05	0.000253247	4.4403e-05	0.000126623	0.711077	2.02777
1.0008	7.901	7.9	8	0.088806	0.272727	8.8806e-05	0.000272727	8.8806e-05	0.000272727	4.4403e-05	0.000136364	0.711077	2.18375
1.01748	7.89	7.889	8	0.088806	0.272727	8.8806e-05	0.000272727	8.8806e-05	0.000272727	4.4403e-05	0.000136364	0.711077	2.18375
1.03416	8.462	7.876	8	0.118408	0.292208	0.000118408	0.000292208	0.000118408	0.000292208	5.9204e-05	0.000146104	0.948102	2.33973
1.05084	8.121	7.982	8	0.118408	0.311688	0.000118408	0.000311688	0.000118408	0.000311688	5.9204e-05	0.000155844	0.948102	2.49571
1.06751	8.026	7.91	8	0.118408	0.311688	0.000118408	0.000311688	0.000118408	0.000311688	5.9204e-05	0.000155844	0.948102	2.49571
1.08419	8.028	7.897	8	0.118408	0.311688	0.000118408	0.000311688	0.000118408	0.000311688	5.9204e-05	0.000155844	0.948102	2.49571
1.10087	8.004	7.97	8	0.118408	0.331169	0.000118408	0.000331169	0.000118408	0.000331169	5.9204e-05	0.000165584	0.948102	2.6517
1.11755	7.991	7.934	8	0.118408	0.331169	0.000118408	0.000331169	0.000118408	0.000331169	5.9204e-05	0.000165584	0.948102	2.6517
1.13423	7.977	7.929	8	0.118408	0.331169	0.000118408	0.000331169	0.000118408	0.000331169	5.9204e-05	0.000165584	0.948102	2.6517
1.15091	7.962	7.915	8	0.118408	0.331169	0.000118408	0.000331169	0.000118408	0.000331169	5.9204e-05	0.000165584	0.948102	2.6517
1.16759	7.952	7.894	8	0.118408	0.331169	0.000118408	0.000331169	0.000118408	0.000331169	5.9204e-05	0.000165584	0.948102	2.6517
1.18427	7.935	7.921	8	0.118408	0.350649	0.000118408	0.000350649	0.000118408	0.000350649	5.9204e-05	0.000175325	0.948102	2.80768
1.20095	7.908	7.932	8	0.118408	0.350649	0.000118408	0.000350649	0.000118408	0.000350649	5.9204e-05	0.000175325	0.948102	2.80768
1.21763	7.901	7.907	8	0.118408	0.350649	0.000118408	0.000350649	0.000118408	0.000350649	5.9204e-05	0.000175325	0.948102	2.80768
1.23431	7.884	7.893	8	0.118408	0.350649	0.000118408	0.000350649	0.000118408	0.000350649	5.9204e-05	0.000175325	0.948102	2.80768
1.25099	8.038	7.937	8	0.14801	0.37013	0.00014801	0.00037013	0.00014801	0.00037013	7.4005e-05	0.000185065	1.18513	2.96366
1.26766	8.164	7.896	8	0.14801	0.37013	0.00014801	0.00037013	0.00014801	0.00037013	7.4005e-05	0.000185065	1.18513	2.96366
1.28434	8.113	7.895	8	0.14801	0.38961	0.00014801	0.00038961	0.00014801	0.00038961	7.4005e-05	0.000194805	1.18513	3.11964
1.30102	8.087	7.901	8	0.14801	0.409091	0.00014801	0.000409091	0.00014801	0.000409091	7.4005e-05	0.000204545	1.18513	3.27563
1.3177	8.067	7.892	8	0.14801	0.409091	0.00014801	0.000409091	0.00014801	0.000409091	7.4005e-05	0.000204545	1.18513	3.27563
1.33438	8.052	7.895	8	0.14801	0.428571	0.00014801	0.000428571	0.00014801	0.000428571	7.4005e-05	0.000214286	1.18513	3.43161
1.35106	8.02	7.996	8	0.14801	0.448052	0.00014801	0.000448052	0.00014801	0.000448052	7.4005e-05	0.000224026	1.18513	3.58759
1.36774	8.03	7.913	8	0.14801	0.448052	0.00014801	0.000448052	0.00014801	0.000448052	7.4005e-05	0.000224026	1.18513	3.58759
1.38442	8.006	7.914	8	0.14801	0.448052	0.00014801	0.000448052	0.00014801	0.000448052	7.4005e-05	0.000224026	1.18513	3.58759
1.40109	7.977	7.907	8	0.14801	0.448052	0.00014801	0.000448052	0.00014801	0.000448052	7.4005e-05	0.000224026	1.18513	3.58759
1.41777	7.954	7.893	8	0.14801	0.448052	0.00014801	0.000448052	0.00014801	0.000448052	7.4005e-05	0.000224026	1.18513	3.58759
1.43445	7.937	7.896	8	0.14801	0.467532	0.00014801	0.000467532	0.00014801	0.000467532	7.4005e-05	0.000233766	1.18513	3.74357
1.45113	7.945	7.943	8	0.14801	0.487013	0.00014801	0.000487013	0.00014801	0.000487013	7.4005e-05	0.000243506	1.18513	3.89955
1.46781	7.927	7.881	8	0.14801	0.487013	0.00014801	0.000487013	0.00014801	0.000487013	7.4005e-05	0.000243506	1.18513	3.89955
1.48449	7.89	7.872	8	0.14801	0.506494	0.00014801	0.000506494	0.00014801	0.000506494	7.4005e-05	0.000253247	1.18513	4.05554
1.50117	7.964	7.987	8	0.177612	0.525974	0.000177612	0.000525974	0.000177612	0.000525974	8.8806e-05	0.000262987	1.42215	4.21152
1.51785	7.971	7.869	8	0.177612	0.525974	0.000177612	0.000525974	0.000177612	0.000525974	8.8806e-05	0.000262987	1.42215	4.21152
1.53453	7.952	7.886	8	0.177612	0.545455	0.000177612	0.000545455	0.000177612	0.000545455	8.8806e-05	0.000272727	1.42215	4.3675
1.55121	7.922	7.944	8	0.177612	0.564935	0.000177612	0.000564935	0.000177612	0.000564935	8.8806e-05	0.000282468	1.42215	4.52348
1.56788	7.921	7.885	8	0.177612	0.564935	0.000177612	0.000564935	0.000177612	0.000564935	8.8806e-05	0.000282468	1.42215	4.52348
1.58456	7.893	7.908	8	0.177612	0.584416	0.000177612	0.000584416	0.000177612	0.000584416	8.8806e-05	0.000292208	1.42215	4.67946
1.60124	7.881	7.872	8	0.207214	0.603896	0.000207214	0.000603896	0.000207214	0.000603896	0.000103607	0.000301948	1.65918	4.83545
1.61791	7.973	7.853	8	0.207214	0.603896	0.000207214	0.000603896	0.000207214	0.000603896	0.000103607	0.000301948	1.65918	4.83545
1.63459	7.968	7.84	8	0.207214	0.623377	0.000207214	0.000623377	0.000207214	0.000623377	0.000103607	0.000311688	1.65918	4.99143
1.65127	7.931	7.906	8	0.207214	0.642857	0.000207214	0.000642857	0.000207214	0.000642857	0.000103607	0.000321429	1.65918	5.14741
1.66796	7.91	7.843	8	0.207214	0.642857	0.000207214	0.000642857	0.000207214	0.000642857	0.000103607	0.000321429	1.65918	5.14741
1.68464	7.89	7.895	8	0.207214	0.662338	0.000207214	0.000662338	0.000207214	0.000662338	0.000103607	0.000331169	1.65918	5.30339
1.70132	8.415	7.92	8	0.236816	0.662338	0.000236816	0.000662338	0.000236816	0.000662338	0.000118408	0.000331169	1.8962	5.30339
1.718	8.117	7.929	8	0.236816	0.662338	0.000236816	0.000662338	0.000236816	0.000662338	0.000118408	0.000331169	1.8962	5.30339
1.73467	8.084	7.917	8	0.236816	0.662338	0.000236816	0.000662338	0.000236816	0.000662338	0.000118408	0.000331169	1.8962	5.30339
1.75136	8.085	7.91	8	0.236816	0.662338	0.000236816	0.000662338	0.000236816	0.000662338	0.000118408	0.000331169	1.8962	5.30339
1.76803	8.033	7.888	8	0.236816	0.662338	0.000236816	0.000662338	0.000236816	0.000662338	0.000118408	0.000331169	1.8962	5.30339
1.78472	8.002	7.918	8	0.236816	0.681818	0.000236816	0.000681818	0.000236816	0.000681818	0.000118408	0.000340909	1.8962	5.45938
1.80139	7.982	7.933	8	0.236816	0.681818	0.000236816	0.000681818	0.000236816	0.000681818	0.000118408	0.000340909	1.8962	5.45938
1.81807	7.97	7.926	8	0.236816	0.681818	0.000236816	0.000681818	0.000236816	0.000681818	0.000118408	0.000340909	1.8962	5.45938
1.83475	7.945	7.907	8	0.236816	0.681818	0.000236816	0.000681818	0.000236816	0.000681818	0.000118408	0.000340909	1.8962	5.45938
1.85143	7.922	8.174	8	0.236816	0.701299	0.000236816	0.000701299	0.000236816	0.000701299	0.000118408	0.000350649	1.8962	5.61536
1.86811	7.888	7.931	8	0.236816	0.701299	0.000236816	0.000701299	0.000236816	0.000701299	0.000118408	0.000350649	1.8962	5.61536
1.88479	8.24	7.913	8	0.266418	0.701299	0.000266418	0.000701299	0.000266418	0.000701299	0.000133209	0.000350649	2.13323	5.61536
1.90147	8.289	7.895	8	0.266418	0.720779	0.000266418	0.000720779	0.000266418	0.000720779	0.000133209	0.00036039	2.13323	5.77134
1.91815	8.397	7.893	8	0.266418	0.720779	0.000266418	0.000720779	0.000266418	0.000720779	0.000133209	0.00036039	2.13323	5.77134
1.93483	8.351	7.931	8	0.266418	0.74026	0.000266418	0.00074026	0.000266418	0.00074026	0.000133209	0.00037013	2.13323	5.92732
1.95151	8.291	7.904	8	0.266418	0.74026	0.000266418	0.00074026	0.000266418	0.00074026	0.000133209	0.00037013	2.13323	5.92732
1.96819	8.257	7.894	8	0.266418	0.74026	0.000266418	0.00074026	0.000266418	0.00074026	0.000133209	0.00037013	2.13323	5.92732
1.98486	8.22	7.946	8	0.266418	0.75974	0.000266418	0.00075974	0.000266418	0.00075974	0.000133209	0.00037987	2.13323	6.0833
2.00154	8.194	7.965	8	0.266418	0.75974	0.000266418	0.00075974	0.000266418	0.00075974	0.000133209	0.00037987	2.13323	6.0833
2.01822	8.146	7.958	8	0.266418	0.75974	0.000266418	0.00075974	0.000266418	0.00075974	0.000133209	0.00037987	2.13323	6.0833
2.0349	8.128	7.949	8	0.266418	0.75974	0.000266418	0.00075974	0.000266418	0.00075974	0.000133209	0.00037987	2.13323	6.0833
2.05158	8.105	7.929	8	0.266418	0.75974	0.000266418	0.00075974	0.000266418	0.00075974	0.000133209	0.00037987	2.13323	6.0833
2.06826	8.068	7.91	8	0.266418	0.75974	0.000266418	0.00075974	0.000266418	0.00075974	0.000133209	0.00037987	2.13323	6.0833
2.08494	8.032	7.891	8	0.266418	0.75974	0.000266418	0.00075974	0.000266418	0.00075974	0.000133209	0.00037987	2.13323	6.0833
2.10162	7.994	8.128	8	0.266418	0.779221	0.000266418	0.000779221	0.000266418	0.000779221	0.000133209	0.00038961	2.13323	6.23929
2.11829	7.964	7.901	8	0.266418	0.779221	0.000266418	0.000779221	0.000266418	0.000779221	0.000133209	0.00038961	2.13323	6.23929
2.13497	7.94	7.904	8	0.266418	0.779221	0.000266418	0.000779221	0.000266418	0.000779221	0.000133209	0.00038961	2.13323	6.23929
2.15165	7.935	8.085	8	0.266418	0.798701	0.000266418	0.000798701	0.000266418	0.000798701	0.000133209	0.000399351	2.13323	6.39527
2.16833	7.902	7.923	8	0.266418	0.798701	0.000266418	0.000798701	0.000266418	0.000798701	0.000133209	0.000399351	2.13323	6.39527
2.18501	7.886	7.906	8	0.266418	0.798701	0.000266418	0.000798701	0.000266418	0.000798701	0.000133209	0.000399351	2.13323	6.39527
2.20169	7.865	7.969	8	0.29602	0.818182	0.00029602	0.000818182	0.00029602	0.000818182	0.00014801	0.000409091	2.37026	6.55125
2.21837	8.008	7.893	8	0.29602	0.818182	0.00029602	0.000818182	0.00029602	0.000818182	0.00014801	0.000409091	2.37026	6.55125
2.23505	7.973	7.915	8	0.29602	0.837662	0.00029602	0.000837662	0.00029602	0.000837662	0.00014801	0.000418831	2.37026	6.70723
2.25172	7.958	8.128	8	0.29602	0.857143	0.00029602	0.000857143	0.00029602	0.000857143	0.00014801	0.000428571	2.37026	6.86321
2.26841	7.933	7.972	8	0.29602	0.857143	0.00029602	0.000857143	0.00029602	0.000857143	0.00014801	0.000428571	2.37026	6.86321
2.28508	7.92	8.011	8	0.29602	0.857143	0.00029602	0.000857143	0.00029602	0.000857143	0.00014801	0.000428571	2.37026	6.86321
2.30176	7.926	8.019	8	0.325622	0.857143	0.000325622	0.000857143	0.000325622	0.000857143	0.000162811	0.000428571	2.60728	6.86321
2.31844	8.109	8.008	8	0.325622	0.857143	0.000325622	0.000857143	0.000325622	0.000857143	0.000162811	0.000428571	2.60728	6.86321
2.33512	8.081	7.99	8	0.325622	0.857143	0.000325622	0.000857143	0.000325622	0.000857143	0.000162811	0.000428571	2.60728	6.86321
2.35179	8.056	7.965	8	0.325622	0.857143	0.000325622	0.000857143	0.000325622	0.000857143	0.000162811	0.000428571	2.60728	6.86321
2.36847	8.019	7.94	8	0.325622	0.857143	0.000325622	0.000857143	0.000325622	0.000857143	0.000162811	0.000428571	2.60728	6.86321
2.38515	7.979	7.918	8	0.325622	0.857143	0.000325622	0.000857143	0.000325622	0.000857143	0.000162811	0.000428571	2.60728	6.86321
2.40183	7.966	7.894	8	0.325622	0.857143	0.000325622	0.000857143	0.000325622	0.000857143	0.000162811	0.000428571	2.60728	6.86321
2.41851	7.941	7.871	8	0.325622	0.857143	0.000325622	0.000857143	0.000325622	0.000857143	0.000162811	0.000428571	2.60728	6.86321
2.43518	7.928	7.852	8	0.325622	0.876623	0.000325622	0.000876623	0.000325622	0.000876623	0.000162811	0.000438312	2.60728	7.0192
2.45186	7.892	7.848	8	0.325622	0.896104	0.000325622	0.000896104	0.000325622	0.000896104	0.000162811	0.000448052	2.60728	7.17518
2.46855	7.875	7.816	8	0.325622	0.896104	0.000325622	0.000896104	0.000325622	0.000896104	0.000162811	0.000448052	2.60728	7.17518
2.48522	7.998	7.828	8	0.355224	0.915584	0.000355224	0.000915584	0.000355224	0.000915584	0.000177612	0.000457792	2.84431	7.33116
2.5019	7.975	8.104	8	0.355224	0.935065	0.000355224	0.000935065	0.000355224	0.000935065	0.000177612	0.000467532	2.84431	7.48714
2.51858	7.955	7.858	8	0.355224	0.935065	0.000355224	0.000935065	0.000355224	0.000935065	0.000177612	0.000467532	2.84431	7.48714
2.53526	7.936	7.949	8	0.355224	0.954545	0.000355224	0.000954545	0.000355224	0.000954545	0.000177612	0.000477273	2.84431	7.64313
2.55194	7.912	7.911	8	0.355224	0.954545	0.000355224	0.000954545	0.000355224	0.000954545	0.000177612	0.000477273	2.84431	7.64313
2.56862	7.893	7.891	8	0.355224	0.954545	0.000355224	0.000954545	0.000355224	0.000954545	0.000177612	0.000477273	2.84431	7.64313
2.5853	8.019	7.958	8	0.384826	0.974026	0.000384826	0.000974026	0.000384826	0.000974026	0.000192413	0.000487013	3.08133	7.79911
2.60198	7.978	7.909	8	0.384826	0.974026	0.000384826	0.000974026	0.000384826	0.000974026	0.000192413	0.000487013	3.08133	7.79911
2.61866	7.932	7.89	8	0.384826	0.974026	0.000384826	0.000974026	0.000384826	0.000974026	0.000192413	0.000487013	3.08133	7.79911
2.63534	7.918	7.883	8	0.384826	0.993506	0.000384826	0.000993506	0.000384826	0.000993506	0.000192413	0.000496753	3.08133	7.95509
2.65202	7.903	8.075	8	0.384826	1.01299	0.000384826	0.00101299	0.000384826	0.00101299	0.000192413	0.000506494	3.08133	8.11107
2.66869	7.867	7.88	8	0.384826	1.01299	0.000384826	0.00101299	0.000384826	0.00101299	0.000192413	0.000506494	3.08133	8.11107
2.68538	8.104	7.922	8	0.414428	1.03247	0.000414428	0.00103247	0.000414428	0.00103247	0.000207214	0.000516234	3.31836	8.26705
2.70205	8.069	7.932	8	0.414428	1.03247	0.000414428	0.00103247	0.000414428	0.00103247	0.000207214	0.000516234	3.31836	8.26705
2.71873	8.035	7.927	8	0.414428	1.03247	0.000414428	0.00103247	0.000414428	0.00103247	0.000207214	0.000516234	3.31836	8.26705
2.73541	8.007	7.907	8	0.414428	1.03247	0.000414428	0.00103247	0.000414428	0.00103247	0.000207214	0.000516234	3.31836	8.26705
2.75209	7.988	8.198	8	0.414428	1.05195	0.000414428	0.00105195	0.000414428	0.00105195	0.000207214	0.000525974	3.31836	8.42304
2.76877	7.939	7.93	8	0.414428	1.05195	0.000414428	0.00105195	0.000414428	0.00105195	0.000207214	0.000525974	3.31836	8.42304
2.78545	7.942	7.911	8	0.414428	1.05195	0.000414428	0.00105195	0.000414428	0.00105195	0.000207214	0.000525974	3.31836	8.42304
2.80212	7.911	8.08	8	0.414428	1.07143	0.000414428	0.00107143	0.000414428	0.00107143	0.000207214	0.000535714	3.31836	8.57902
2.8188	7.894	7.923	8	0.414428	1.07143	0.000414428	0.00107143	0.000414428	0.00107143	0.000207214	0.000535714	3.31836	8.57902
2.83548	8.489	7.902	8	0.44403	1.07143	0.00044403	0.00107143	0.00044403	0.00107143	0.000222015	0.000535714	3.55538	8.57902
2.85216	8.216	7.914	8	0.44403	1.09091	0.00044403	0.00109091	0.00044403	0.00109091	0.000222015	0.000545455	3.55538	8.735
2.86884	8.169	7.865	8	0.44403	1.09091	0.00044403	0.00109091	0.00044403	0.00109091	0.000222015	0.000545455	3.55538	8.735
2.88552	8.146	7.891	8	0.44403	1.11039	0.00044403	0.00111039	0.00044403	0.00111039	0.000222015	0.000555195	3.55538	8.89098
2.9022	8.118	8.167	8	0.44403	1.12987	0.00044403	0.00112987	0.00044403	0.00112987	0.000222015	0.000564935	3.55538	9.04696
2.91888	8.083	7.947	8	0.44403	1.12987	0.00044403	0.00112987	0.00044403	0.00112987	0.000222015	0.000564935	3.55538	9.04696
2.93556	8.056	7.954	8	0.44403	1.12987	0.00044403	0.00112987	0.00044403	0.00112987	0.000222015	0.000564935	3.55538	9.04696
2.95224	8.022	7.935	8	0.44403	1.12987	0.00044403	0.00112987	0.00044403	0.00112987	0.000222015	0.000564935	3.55538	9.04696
2.96892	8.005	7.911	8	0.44403	1.12987	0.00044403	0.00112987	0.00044403	0.00112987	0.000222015	0.000564935	3.55538	9.04696
2.98559	7.977	7.889	8	0.44403	1.12987	0.00044403	0.00112987	0.00044403	0.00112987	0.000222015	0.000564935	3.55538	9.04696
3.00228	7.934	8.175	8	0.44403	1.14935	0.00044403	0.00114935	0.00044403	0.00114935	0.000222015	0.000574675	3.55538	9.20295
3.01895	7.908	7.884	8	0.44403	1.14935	0.00044403	0.00114935	0.00044403	0.00114935	0.000222015	0.000574675	3.55538	9.20295
3.03563	7.871	7.903	8	0.44403	1.16883	0.00044403	0.00116883	0.00044403	0.00116883	0.000222015	0.000584416	3.55538	9.35893
3.05231	8.059	8.179	8	0.473632	1.18831	0.000473632	0.00118831	0.000473632	0.00118831	0.000236816	0.000594156	3.79241	9.51491
3.06899	8.075	7.926	8	0.473632	1.18831	0.000473632	0.00118831	0.000473632	0.00118831	0.000236816	0.000594156	3.79241	9.51491
3.08567	7.952	7.893	8	0.473632	1.18831	0.000473632	0.00118831	0.000473632	0.00118831	0.000236816	0.000594156	3.79241	9.51491
3.10235	7.923	7.872	8	0.473632	1.20779	0.000473632	0.00120779	0.000473632	0.00120779	0.000236816	0.000603896	3.79241	9.67089
3.11903	7.903	7.861	8	0.473632	1.20779	0.000473632	0.00120779	0.000473632	0.00120779	0.000236816	0.000603896	3.79241	9.67089
3.13571	7.898	7.914	8	0.473632	1.22727	0.000473632	0.00122727	0.000473632	0.00122727	0.000236816	0.000613636	3.79241	9.82688
3.15239	8.372	8.311	8	0.503234	1.24675	0.000503234	0.00124675	0.000503234	0.00124675	0.000251617	0.000623377	4.02944	9.98286
3.16906	8.009	7.946	8	0.503234	1.24675	0.000503234	0.00124675	0.000503234	0.00124675	0.000251617	0.000623377	4.02944	9.98286
3.18574	7.987	7.954	8	0.503234	1.24675	0.000503234	0.00124675	0.000503234	0.00124675	0.000251617	0.000623377	4.02944	9.98286
3.20242	7.951	7.944	8	0.503234	1.24675	0.000503234	0.00124675	0.000503234	0.00124675	0.000251617	0.000623377	4.02944	9.98286
3.2191	7.941	7.919	8	0.503234	1.24675	0.000503234	0.00124675	0.000503234	0.00124675	0.000251617	0.000623377	4.02944	9.98286
3.23579	7.886	7.896	8	0.503234	1.24675	0.000503234	0.00124675	0.000503234	0.00124675	0.000251617	0.000623377	4.02944	9.98286
3.25247	8.12	8.271	8	0.532836	1.26623	0.000532836	0.00126623	0.000532836	0.00126623	0.000266418	0.000633117	4.26646	10.1388
3.26915	8.179	7.928	8	0.532836	1.26623	0.000532836	0.00126623	0.000532836	0.00126623	0.000266418	0.000633117	4.26646	10.1388
3.28583	8.16	7.903	8	0.532836	1.26623	0.000532836	0.00126623	0.000532836	0.00126623	0.000266418	0.000633117	4.26646	10.1388
3.30251	8.12	8.143	8	0.532836	1.28571	0.000532836	0.00128571	0.000532836	0.00128571	0.000266418	0.000642857	4.26646	10.2948
3.31919	8.065	7.892	8	0.532836	1.28571	0.000532836	0.00128571	0.000532836	0.00128571	0.000266418	0.000642857	4.26646	10.2948
3.33586	8.042	7.943	8	0.532836	1.30519	0.000532836	0.00130519	0.000532836	0.00130519	0.000266418	0.000652597	4.26646	10.4508
3.35254	8.033	8.241	8	0.532836	1.32468	0.000532836	0.00132468	0.000532836	0.00132468	0.000266418	0.000662338	4.26646	10.6068
3.36922	7.991	7.897	8	0.532836	1.32468	0.000532836	0.00132468	0.000532836	0.00132468	0.000266418	0.000662338	4.26646	10.6068
3.38589	7.973	7.914	8	0.532836	1.34416	0.000532836	0.00134416	0.000532836	0.00134416	0.000266418	0.000672078	4.26646	10.7628
3.40257	7.944	7.926	8	0.532836	1.34416	0.000532836	0.00134416	0.000532836	0.00134416	0.000266418	0.000672078	4.26646	10.7628
3.41925	7.911	7.901	8	0.532836	1.34416	0.000532836	0.00134416	0.000532836	0.00134416	0.000266418	0.000672078	4.26646	10.7628
3.43593	7.898	7.889	8	0.532836	1.34416	0.000532836	0.00134416	0.000532836	0.00134416	0.000266418	0.000672078	4.26646	10.7628
3.45261	8.31	8.183	8	0.562438	1.36364	0.000562438	0.00136364	0.000562438	0.00136364	0.000281219	0.000681818	4.50349	10.9188
3.46929	8.135	7.918	8	0.562438	1.36364	0.000562438	0.00136364	0.000562438	0.00136364	0.000281219	0.000681818	4.50349	10.9188
3.48596	8.111	7.895	8	0.562438	1.36364	0.000562438	0.00136364	0.000562438	0.00136364	0.000281219	0.000681818	4.50349	10.9188
3.50264	8.078	8.083	8	0.562438	1.38312	0.000562438	0.00138312	0.000562438	0.00138312	0.000281219	0.000691558	4.50349	11.0747
3.51932	8.057	7.891	8	0.562438	1.38312	0.000562438	0.00138312	0.000562438	0.00138312	0.000281219	0.000691558	4.50349	11.0747
3.53599	8.019	7.877	8	0.562438	1.4026	0.000562438	0.0014026	0.000562438	0.0014026	0.000281219	0.000701299	4.50349	11.2307
3.55267	7.977	8.233	8	0.562438	1.42208	0.000562438	0.00142208	0.000562438	0.00142208	0.000281219	0.000711039	4.50349	11.3867
3.56935	7.956	7.866	8	0.562438	1.42208	0.000562438	0.00142208	0.000562438	0.00142208	0.000281219	0.000711039	4.50349	11.3867
3.58603	7.929	7.915	8	0.562438	1.44156	0.000562438	0.00144156	0.000562438	0.00144156	0.000281219	0.000720779	4.50349	11.5427
3.60271	7.918	8.195	8	0.562438	1.46104	0.000562438	0.00146104	0.000562438	0.00146104	0.000281219	0.000730519	4.50349	11.6987
3.61939	7.89	7.936	8	0.562438	1.46104	0.000562438	0.00146104	0.000562438	0.00146104	0.000281219	0.000730519	4.50349	11.6987
3.63607	7.931	7.921	8	0.59204	1.46104	0.00059204	0.00146104	0.00059204	0.00146104	0.00029602	0.000730519	4.74051	11.6987
3.65275	7.898	7.891	8	0.59204	1.46104	0.00059204	0.00146104	0.00059204	0.00146104	0.00029602	0.000730519	4.74051	11.6987
3.66943	7.884	7.854	8	0.59204	1.46104	0.00059204	0.00146104	0.00059204	0.00146104	0.00029602	0.000730519	4.74051	11.6987
3.68611	8.127	7.93	8	0.621642	1.48052	0.000621642	0.00148052	0.000621642	0.00148052	0.000310821	0.00074026	4.97754	11.8546
3.70279	8.011	8.108	8	0.621642	1.5	0.000621642	0.0015	0.000621642	0.0015	0.000310821	0.00075	4.97754	12.0106
3.71947	7.98	7.896	8	0.621642	1.5	0.000621642	0.0015	0.000621642	0.0015	0.000310821	0.00075	4.97754	12.0106
3.73615	7.949	7.85	8	0.621642	1.51948	0.000621642	0.00151948	0.000621642	0.00151948	0.000310821	0.00075974	4.97754	12.1666
3.75283	7.917	8.161	8	0.621642	1.53896	0.000621642	0.00153896	0.000621642	0.00153896	0.000310821	0.000769481	4.97754	12.3226
3.7695	7.903	7.841	8	0.621642	1.53896	0.000621642	0.00153896	0.000621642	0.00153896	0.000310821	0.000769481	4.97754	12.3226
3.78618	7.873	7.938	8	0.621642	1.55844	0.000621642	0.00155844	0.000621642	0.00155844	0.000310821	0.000779221	4.97754	12.4786
3.80286	8.045	8.187	8	0.651244	1.57792	0.000651244	0.00157792	0.000651244	0.00157792	0.000325622	0.000788961	5.21456	12.6346
3.81954	8.049	7.915	8	0.651244	1.57792	0.000651244	0.00157792	0.000651244	0.00157792	0.000325622	0.000788961	5.21456	12.6346
3.83622	8.019	7.896	8	0.651244	1.57792	0.000651244	0.00157792	0.000651244	0.00157792	0.000325622	0.000788961	5.21456	12.6346
3.85289	7.984	8.222	8	0.651244	1.5974	0.000651244	0.0015974	0.000651244	0.0015974	0.000325622	0.000798701	5.21456	12.7905
3.86957	7.963	7.898	8	0.651244	1.5974	0.000651244	0.0015974	0.000651244	0.0015974	0.000325622	0.000798701	5.21456	12.7905
3.88625	7.932	7.881	8	0.651244	1.61688	0.000651244	0.00161688	0.000651244	0.00161688	0.000325622	0.000808442	5.21456	12.9465
3.90293	7.914	8.149	8	0.651244	1.63636	0.000651244	0.00163636	0.000651244	0.00163636	0.000325622	0.000818182	5.21456	13.1025
3.91961	7.888	7.888	8	0.651244	1.63636	0.000651244	0.00163636	0.000651244	0.00163636	0.000325622	0.000818182	5.21456	13.1025
3.93629	8.157	7.948	8	0.680846	1.65584	0.000680846	0.00165584	0.000680846	0.00165584	0.000340423	0.000827922	5.45159	13.2585
3.95297	8.069	7.882	8	0.680846	1.65584	0.000680846	0.00165584	0.000680846	0.00165584	0.000340423	0.000827922	5.45159	13.2585
3.96965	8.037	7.856	8	0.680846	1.65584	0.000680846	0.00165584	0.000680846	0.00165584	0.000340423	0.000827922	5.45159	13.2585
3.98633	8	7.873	8	0.680846	1.67532	0.000680846	0.00167532	0.000680846	0.00167532	0.000340423	0.000837662	5.45159	13.4145
4.00301	7.969	8.195	8	0.680846	1.69481	0.000680846	0.00169481	0.000680846	0.00169481	0.000340423	0.000847403	5.45159	13.5704
4.01968	7.936	7.928	8	0.680846	1.69481	0.000680846	0.00169481	0.000680846	0.00169481	0.000340423	0.000847403	5.45159	13.5704
4.03637	7.907	7.867	8	0.680846	1.69481	0.000680846	0.00169481	0.000680846	0.00169481	0.000340423	0.000847403	5.45159	13.5704
4.05305	7.884	7.964	8	0.710448	1.71429	0.000710448	0.00171429	0.000710448	0.00171429	0.000355224	0.000857143	5.68861	13.7264
4.06973	7.994	7.81	8	0.710448	1.71429	0.000710448	0.00171429	0.000710448	0.00171429	0.000355224	0.000857143	5.68861	13.7264
4.08641	7.953	7.844	8	0.710448	1.73377	0.000710448	0.00173377	0.000710448	0.00173377	0.000355224	0.000866883	5.68861	13.8824
4.10309	7.918	8.069	8	0.710448	1.75325	0.000710448	0.00175325	0.000710448	0.00175325	0.000355224	0.000876623	5.68861	14.0384
4.11976	7.884	7.813	8	0.710448	1.75325	0.000710448	0.00175325	0.000710448	0.00175325	0.000355224	0.000876623	5.68861	14.0384
4.13644	8.166	7.857	8	0.74005	1.77273	0.00074005	0.00177273	0.00074005	0.00177273	0.000370025	0.000886364	5.92564	14.1944
4.15311	8.004	8.068	8	0.74005	1.79221	0.00074005	0.00179221	0.00074005	0.00179221	0.000370025	0.000896104	5.92564	14.3504
4.16979	7.965	7.847	8	0.74005	1.79221	0.00074005	0.00179221	0.00074005	0.00179221	0.000370025	0.000896104	5.92564	14.3504
4.18647	7.939	7.895	8	0.74005	1.81169	0.00074005	0.00181169	0.00074005	0.00181169	0.000370025	0.000905844	5.92564	14.5063
4.20315	7.897	7.885	8	0.74005	1.83117	0.00074005	0.00183117	0.00074005	0.00183117	0.000370025	0.000915584	5.92564	14.6623
4.21983	7.867	7.83	8	0.74005	1.83117	0.00074005	0.00183117	0.00074005	0.00183117	0.000370025	0.000915584	5.92564	14.6623
4.23651	8.199	7.843	8	0.769652	1.85065	0.000769652	0.00185065	0.000769652	0.00185065	0.000384826	0.000925325	6.16267	14.8183
4.25319	8.142	8.102	8	0.769652	1.87013	0.000769652	0.00187013	0.000769652	0.00187013	0.000384826	0.000935065	6.16267	14.9743
4.26986	8.089	7.904	8	0.769652	1.87013	0.000769652	0.00187013	0.000769652	0.00187013	0.000384826	0.000935065	6.16267	14.9743
4.28654	8.04	7.897	8	0.769652	1.87013	0.000769652	0.00187013	0.000769652	0.00187013	0.000384826	0.000935065	6.16267	14.9743
4.30322	7.99	8.101	8	0.769652	1.88961	0.000769652	0.00188961	0.000769652	0.00188961	0.000384826	0.000944805	6.16267	15.1303
4.3199	7.954	7.906	8	0.769652	1.88961	0.000769652	0.00188961	0.000769652	0.00188961	0.000384826	0.000944805	6.16267	15.1303
4.33658	7.903	7.883	8	0.769652	1.88961	0.000769652	0.00188961	0.000769652	0.00188961	0.000384826	0.000944805	6.16267	15.1303
4.35326	8.049	8.07	8	0.799254	1.90909	0.000799254	0.00190909	0.000799254	0.00190909	0.000399627	0.000954545	6.39969	15.2863
4.36994	8.064	7.882	8	0.799254	1.90909	0.000799254	0.00190909	0.000799254	0.00190909	0.000399627	0.000954545	6.39969	15.2863
4.38662	8.018	7.883	8	0.799254	1.92857	0.000799254	0.00192857	0.000799254	0.00192857	0.000399627	0.000964286	6.39969	15.4422
4.4033	7.964	8.076	8	0.799254	1.94805	0.000799254	0.00194805	0.000799254	0.00194805	0.000399627	0.000974026	6.39969	15.5982
4.41997	7.928	7.855	8	0.799254	1.94805	0.000799254	0.00194805	0.000799254	0.00194805	0.000399627	0.000974026	6.39969	15.5982
4.43666	7.885	7.929	8	0.799254	1.96753	0.000799254	0.00196753	0.000799254	0.00196753	0.000399627	0.000983766	6.39969	15.7542
4.45334	7.85	8.089	8	0.828856	1.98701	0.000828856	0.00198701	0.000828856	0.00198701	0.000414428	0.000993506	6.63672	15.9102
4.47002	7.958	7.946	8	0.828856	1.98701	0.000828856	0.00198701	0.000828856	0.00198701	0.000414428	0.000993506	6.63672	15.9102
4.4867	7.918	7.944	8	0.828856	1.98701	0.000828856	0.00198701	0.000828856	0.00198701	0.000414428	0.000993506	6.63672	15.9102
4.50338	7.877	7.899	8	0.858458	1.98701	0.000858458	0.00198701	0.000858458	0.00198701	0.000429229	0.000993506	6.87374	15.9102
4.52006	8.065	7.867	8	0.858458	1.98701	0.000858458	0.00198701	0.000858458	0.00198701	0.000429229	0.000993506	6.87374	15.9102
4.53673	8.004	7.983	8	0.858458	2.00649	0.000858458	0.00200649	0.000858458	0.00200649	0.000429229	0.00100325	6.87374	16.0662
4.55341	7.947	7.965	8	0.858458	2.02597	0.000858458	0.00202597	0.000858458	0.00202597	0.000429229	0.00101299	6.87374	16.2221
4.57009	7.914	7.853	8	0.858458	2.02597	0.000858458	0.00202597	0.000858458	0.00202597	0.000429229	0.00101299	6.87374	16.2221
4.58677	7.874	7.852	8	0.858458	2.04545	0.000858458	0.00204545	0.000858458	0.00204545	0.000429229	0.00102273	6.87374	16.3781
4.60345	7.844	8.087	8	0.88806	2.06494	0.00088806	0.00206494	0.00088806	0.00206494	0.00044403	0.00103247	7.11077	16.5341
4.62013	8.083	7.875	8	0.88806	2.06494	0.00088806	0.00206494	0.00088806	0.00206494	0.00044403	0.00103247	7.11077	16.5341
4.63681	8.037	7.954	8	0.88806	2.08442	0.00088806	0.00208442	0.00088806	0.00208442	0.00044403	0.00104221	7.11077	16.6901
4.65349	7.977	7.915	8	0.88806	2.08442	0.00088806	0.00208442	0.00088806	0.00208442	0.00044403	0.00104221	7.11077	16.6901
4.67017	7.925	7.888	8	0.88806	2.08442	0.00088806	0.00208442	0.00088806	0.00208442	0.00044403	0.00104221	7.11077	16.6901
4.68684	7.886	7.905	8	0.88806	2.1039	0.00088806	0.0021039	0.00088806	0.0021039	0.00044403	0.00105195	7.11077	16.8461
4.70352	7.853	8.08	8	0.917662	2.12338	0.000917662	0.00212338	0.000917662	0.00212338	0.000458831	0.00106169	7.34779	17.0021
4.7202	7.927	7.94	8	0.917662	2.12338	0.000917662	0.00212338	0.000917662	0.00212338	0.000458831	0.00106169	7.34779	17.0021
4.73688	7.88	7.916	8	0.917662	2.12338	0.000917662	0.00212338	0.000917662	0.00212338	0.000458831	0.00106169	7.34779	17.0021
4.75356	7.852	8.105	8	0.947264	2.14286	0.000947264	0.00214286	0.000947264	0.00214286	0.000473632	0.00107143	7.58482	17.158
4.77024	8.57	7.871	8	0.947264	2.14286	0.000947264	0.00214286	0.000947264	0.00214286	0.000473632	0.00107143	7.58482	17.158
4.78692	8.484	7.914	8	0.947264	2.16234	0.000947264	0.00216234	0.000947264	0.00216234	0.000473632	0.00108117	7.58482	17.314
4.8036	8.399	7.934	8	0.947264	2.16234	0.000947264	0.00216234	0.000947264	0.00216234	0.000473632	0.00108117	7.58482	17.314
4.82029	8.461	7.932	8	0.947264	2.16234	0.000947264	0.00216234	0.000947264	0.00216234	0.000473632	0.00108117	7.58482	17.314
4.83696	8.364	7.902	8	0.947264	2.16234	0.000947264	0.00216234	0.000947264	0.00216234	0.000473632	0.00108117	7.58482	17.314
4.85364	8.301	8.086	8	0.947264	2.18182	0.000947264	0.00218182	0.000947264	0.00218182	0.000473632	0.00109091	7.58482	17.47
4.87032	8.225	7.884	8	0.947264	2.18182	0.000947264	0.00218182	0.000947264	0.00218182	0.000473632	0.00109091	7.58482	17.47
4.887	8.168	7.859	8	0.947264	2.2013	0.000947264	0.0022013	0.000947264	0.0022013	0.000473632	0.00110065	7.58482	17.626
4.90368	8.094	8.057	8	0.947264	2.22078	0.000947264	0.00222078	0.000947264	0.00222078	0.000473632	0.00111039	7.58482	17.782
4.92035	8.041	7.864	8	0.947264	2.22078	0.000947264	0.00222078	0.000947264	0.00222078	0.000473632	0.00111039	7.58482	17.782
4.93703	7.987	7.959	8	0.947264	2.24026	0.000947264	0.00224026	0.000947264	0.00224026	0.000473632	0.00112013	7.58482	17.9379
4.95371	7.939	8.129	8	0.947264	2.25974	0.000947264	0.00225974	0.000947264	0.00225974	0.000473632	0.00112987	7.58482	18.0939
4.97039	7.901	7.979	8	0.947264	2.25974	0.000947264	0.00225974	0.000947264	0.00225974	0.000473632	0.00112987	7.58482	18.0939
4.98707	7.852	7.987	8	0.947264	2.25974	0.000947264	0.00225974	0.000947264	0.00225974	0.000473632	0.00112987	7.58482	18.0939
5.00375	7.817	7.959	8	0.976866	2.25974	0.000976866	0.00225974	0.000976866	0.00225974	0.000488433	0.00112987	7.82184	18.0939
5.02043	7.863	7.923	8	0.976866	2.25974	0.000976866	0.00225974	0.000976866	0.00225974	0.000488433	0.00112987	7.82184	18.0939
5.03711	7.998	7.882	8	1.00647	2.25974	0.00100647	0.00225974	0.00100647	0.00225974	0.000503234	0.00112987	8.05887	18.0939
5.05379	7.931	7.944	8	1.00647	2.27922	0.00100647	0.00227922	0.00100647	0.00227922	0.000503234	0.00113961	8.05887	18.2499
5.07046	7.881	7.831	8	1.00647	2.27922	0.00100647	0.00227922	0.00100647	0.00227922	0.000503234	0.00113961	8.05887	18.2499
5.08714	8.115	7.876	8	1.03607	2.2987	0.00103607	0.0022987	0.00103607	0.0022987	0.000518035	0.00114935	8.2959	18.4059
5.10382	8.028	8.072	8	1.03607	2.31818	0.00103607	0.00231818	0.00103607	0.00231818	0.000518035	0.00115909	8.2959	18.5619
5.1205	7.992	7.833	8	1.03607	2.31818	0.00103607	0.00231818	0.00103607	0.00231818	0.000518035	0.00115909	8.2959	18.5619
5.13718	7.932	7.871	8	1.03607	2.33766	0.00103607	0.00233766	0.00103607	0.00233766	0.000518035	0.00116883	8.2959	18.7179
5.15386	7.892	8.105	8	1.03607	2.35714	0.00103607	0.00235714	0.00103607	0.00235714	0.000518035	0.00117857	8.2959	18.8738
5.17054	7.843	7.997	8	1.03607	2.35714	0.00103607	0.00235714	0.00103607	0.00235714	0.000518035	0.00117857	8.2959	18.8738
5.18722	8.528	7.968	8	1.06567	2.35714	0.00106567	0.00235714	0.00106567	0.00235714	0.000532836	0.00117857	8.53292	18.8738
5.2039	8.05	7.942	8	1.06567	2.35714	0.00106567	0.00235714	0.00106567	0.00235714	0.000532836	0.00117857	8.53292	18.8738
5.22058	7.926	7.906	8	1.06567	2.35714	0.00106567	0.00235714	0.00106567	0.00235714	0.000532836	0.00117857	8.53292	18.8738
5.23726	7.838	7.871	8	1.06567	2.35714	0.00106567	0.00235714	0.00106567	0.00235714	0.000532836	0.00117857	8.53292	18.8738
5.25394	7.811	7.948	8	1.09527	2.37662	0.00109527	0.00237662	0.00109527	0.00237662	0.000547637	0.00118831	8.76995	19.0298
5.27061	7.961	7.829	8	1.09527	2.37662	0.00109527	0.00237662	0.00109527	0.00237662	0.000547637	0.00118831	8.76995	19.0298
5.28729	7.913	7.828	8	1.09527	2.3961	0.00109527	0.0023961	0.00109527	0.0023961	0.000547637	0.00119805	8.76995	19.1858
5.30397	7.865	8.02	8	1.12488	2.41558	0.00112488	0.00241558	0.00112488	0.00241558	0.000562438	0.00120779	9.00697	19.3418
5.32065	8.03	7.87	8	1.12488	2.41558	0.00112488	0.00241558	0.00112488	0.00241558	0.000562438	0.00120779	9.00697	19.3418
5.33733	7.973	7.955	8	1.12488	2.43506	0.00112488	0.00243506	0.00112488	0.00243506	0.000562438	0.00121753	9.00697	19.4978
5.35401	7.925	7.932	8	1.12488	2.43506	0.00112488	0.00243506	0.00112488	0.00243506	0.000562438	0.00121753	9.00697	19.4978
5.37069	7.88	7.913	8	1.12488	2.43506	0.00112488	0.00243506	0.00112488	0.00243506	0.000562438	0.00121753	9.00697	19.4978
5.38736	8.534	7.894	8	1.15448	2.43506	0.00115448	0.00243506	0.00115448	0.00243506	0.000577239	0.00121753	9.244	19.4978
5.40404	8.142	8.08	8	1.15448	2.45455	0.00115448	0.00245455	0.00115448	0.00245455	0.000577239	0.00122727	9.244	19.6538
5.42072	8.082	7.892	8	1.15448	2.45455	0.00115448	0.00245455	0.00115448	0.00245455	0.000577239	0.00122727	9.244	19.6538
5.4374	8.019	7.939	8	1.15448	2.47403	0.00115448	0.00247403	0.00115448	0.00247403	0.000577239	0.00123701	9.244	19.8097
5.45407	7.962	7.896	8	1.15448	2.47403	0.00115448	0.00247403	0.00115448	0.00247403	0.000577239	0.00123701	9.244	19.8097
5.47075	7.912	7.868	8	1.15448	2.47403	0.00115448	0.00247403	0.00115448	0.00247403	0.000577239	0.00123701	9.244	19.8097
5.48743	7.874	7.911	8	1.15448	2.49351	0.00115448	0.00249351	0.00115448	0.00249351	0.000577239	0.00124675	9.244	19.9657
5.50411	8.077	8.041	8	1.18408	2.51299	0.00118408	0.00251299	0.00118408	0.00251299	0.00059204	0.00125649	9.48102	20.1217
5.52079	8.017	7.863	8	1.18408	2.51299	0.00118408	0.00251299	0.00118408	0.00251299	0.00059204	0.00125649	9.48102	20.1217
5.53747	7.974	8.038	8	1.18408	2.53247	0.00118408	0.00253247	0.00118408	0.00253247	0.00059204	0.00126623	9.48102	20.2777
5.55415	7.927	7.996	8	1.18408	2.53247	0.00118408	0.00253247	0.00118408	0.00253247	0.00059204	0.00126623	9.48102	20.2777
5.57083	7.902	8.008	8	1.18408	2.53247	0.00118408	0.00253247	0.00118408	0.00253247	0.00059204	0.00126623	9.48102	20.2777
5.58751	7.86	7.988	8	1.18408	2.53247	0.00118408	0.00253247	0.00118408	0.00253247	0.00059204	0.00126623	9.48102	20.2777
5.60419	7.858	7.956	8	1.21368	2.53247	0.00121368	0.00253247	0.00121368	0.00253247	0.000606841	0.00126623	9.71805	20.2777
5.62088	7.936	7.906	8	1.21368	2.53247	0.00121368	0.00253247	0.00121368	0.00253247	0.000606841	0.00126623	9.71805	20.2777
5.63756	7.905	7.87	8	1.21368	2.53247	0.00121368	0.00253247	0.00121368	0.00253247	0.000606841	0.00126623	9.71805	20.2777
5.65423	7.93	8.001	8	1.24328	2.55195	0.00124328	0.00255195	0.00124328	0.00255195	0.000621642	0.00127597	9.95508	20.4337
5.67091	8.108	7.824	8	1.24328	2.55195	0.00124328	0.00255195	0.00124328	0.00255195	0.000621642	0.00127597	9.95508	20.4337
5.68759	8.048	7.847	8	1.24328	2.57143	0.00124328	0.00257143	0.00124328	0.00257143	0.000621642	0.00128571	9.95508	20.5896
5.70427	7.998	7.876	8	1.24328	2.59091	0.00124328	0.00259091	0.00124328	0.00259091	0.000621642	0.00129545	9.95508	20.7456
5.72095	7.941	7.807	8	1.24328	2.59091	0.00124328	0.00259091	0.00124328	0.00259091	0.000621642	0.00129545	9.95508	20.7456
5.73763	7.89	7.853	8	1.24328	2.61039	0.00124328	0.00261039	0.00124328	0.00261039	0.000621642	0.00130519	9.95508	20.9016
5.75431	7.964	8.136	8	1.27289	2.62987	0.00127289	0.00262987	0.00127289	0.00262987	0.000636443	0.00131494	10.1921	21.0576
5.77099	7.985	8.058	8	1.27289	2.62987	0.00127289	0.00262987	0.00127289	0.00262987	0.000636443	0.00131494	10.1921	21.0576
5.78767	7.936	8.136	8	1.27289	2.62987	0.00127289	0.00262987	0.00127289	0.00262987	0.000636443	0.00131494	10.1921	21.0576
5.80435	7.891	8.116	8	1.27289	2.62987	0.00127289	0.00262987	0.00127289	0.00262987	0.000636443	0.00131494	10.1921	21.0576
5.82103	7.836	8.095	8	1.27289	2.62987	0.00127289	0.00262987	0.00127289	0.00262987	0.000636443	0.00131494	10.1921	21.0576
5.83771	8.04	8.063	8	1.30249	2.62987	0.00130249	0.00262987	0.00130249	0.00262987	0.000651244	0.00131494	10.4291	21.0576
5.85439	7.943	8.021	8	1.30249	2.62987	0.00130249	0.00262987	0.00130249	0.00262987	0.000651244	0.00131494	10.4291	21.0576
5.87107	7.88	7.962	8	1.30249	2.62987	0.00130249	0.00262987	0.00130249	0.00262987	0.000651244	0.00131494	10.4291	21.0576
5.88774	8.135	7.921	8	1.33209	2.62987	0.00133209	0.00262987	0.00133209	0.00262987	0.000666045	0.00131494	10.6662	21.0576
5.90443	8.065	7.961	8	1.33209	2.64935	0.00133209	0.00264935	0.00133209	0.00264935	0.000666045	0.00132468	10.6662	21.2136
5.9211	8.004	7.849	8	1.33209	2.64935	0.00133209	0.00264935	0.00133209	0.00264935	0.000666045	0.00132468	10.6662	21.2136
5.93778	7.954	7.853	8	1.33209	2.66883	0.00133209	0.00266883	0.00133209	0.00266883	0.000666045	0.00133442	10.6662	21.3696
5.95446	7.897	7.978	8	1.33209	2.68831	0.00133209	0.00268831	0.00133209	0.00268831	0.000666045	0.00134416	10.6662	21.5255
5.97114	7.857	7.843	8	1.33209	2.68831	0.00133209	0.00268831	0.00133209	0.00268831	0.000666045	0.00134416	10.6662	21.5255
5.98782	8.217	7.929	8	1.36169	2.70779	0.00136169	0.00270779	0.00136169	0.00270779	0.000680846	0.0013539	10.9032	21.6815
6.0045	8.112	7.905	8	1.36169	2.70779	0.00136169	0.00270779	0.00136169	0.00270779	0.000680846	0.0013539	10.9032	21.6815
6.02117	8.039	7.882	8	1.36169	2.70779	0.00136169	0.00270779	0.00136169	0.00270779	0.000680846	0.0013539	10.9032	21.6815
6.03785	7.977	7.957	8	1.36169	2.72727	0.00136169	0.00272727	0.00136169	0.00272727	0.000680846	0.00136364	10.9032	21.8375
6.05453	7.928	7.874	8	1.36169	2.74675	0.00136169	0.00274675	0.00136169	0.00274675	0.000680846	0.00137338	10.9032	21.9935
6.07121	7.88	7.862	8	1.36169	2.74675	0.00136169	0.00274675	0.00136169	0.00274675	0.000680846	0.00137338	10.9032	21.9935
6.0879	8.071	7.927	8	1.39129	2.76623	0.00139129	0.00276623	0.00139129	0.00276623	0.000695647	0.00138312	11.1402	22.1495
6.10458	7.964	8.024	8	1.39129	2.78571	0.00139129	0.00278571	0.00139129	0.00278571	0.000695647	0.00139286	11.1402	22.3054
6.12126	7.912	7.904	8	1.39129	2.78571	0.00139129	0.00278571	0.00139129	0.00278571	0.000695647	0.00139286	11.1402	22.3054
6.13794	7.866	7.967	8	1.39129	2.78571	0.00139129	0.00278571	0.00139129	0.00278571	0.000695647	0.00139286	11.1402	22.3054
6.15461	7.881	7.956	8	1.4209	2.78571	0.0014209	0.00278571	0.0014209	0.00278571	0.000710448	0.00139286	11.3772	22.3054
6.17129	7.937	7.928	8	1.4209	2.78571	0.0014209	0.00278571	0.0014209	0.00278571	0.000710448	0.00139286	11.3772	22.3054
6.18797	7.897	7.882	8	1.4209	2.78571	0.0014209	0.00278571	0.0014209	0.00278571	0.000710448	0.00139286	11.3772	22.3054
6.20465	7.921	7.874	8	1.4209	2.80519	0.0014209	0.00280519	0.0014209	0.00280519	0.000710448	0.0014026	11.3772	22.4614
6.22133	7.867	7.85	8	1.4209	2.80519	0.0014209	0.00280519	0.0014209	0.00280519	0.000710448	0.0014026	11.3772	22.4614
6.23802	8.179	7.883	8	1.4505	2.82468	0.0014505	0.00282468	0.0014505	0.00282468	0.000725249	0.00141234	11.6143	22.6174
6.2547	8.035	7.948	8	1.4505	2.82468	0.0014505	0.00282468	0.0014505	0.00282468	0.000725249	0.00141234	11.6143	22.6174
6.27138	7.99	7.935	8	1.4505	2.82468	0.0014505	0.00282468	0.0014505	0.00282468	0.000725249	0.00141234	11.6143	22.6174
6.28805	7.94	7.914	8	1.4505	2.82468	0.0014505	0.00282468	0.0014505	0.00282468	0.000725249	0.00141234	11.6143	22.6174
6.30473	7.888	7.877	8	1.4505	2.84416	0.0014505	0.00284416	0.0014505	0.00284416	0.000725249	0.00142208	11.6143	22.7734
6.32141	7.842	7.953	8	1.4505	2.84416	0.0014505	0.00284416	0.0014505	0.00284416	0.000725249	0.00142208	11.6143	22.7734
6.3381	8.018	7.954	8	1.4801	2.84416	0.0014801	0.00284416	0.0014801	0.00284416	0.00074005	0.00142208	11.8513	22.7734
6.35478	7.913	7.981	8	1.4801	2.84416	0.0014801	0.00284416	0.0014801	0.00284416	0.00074005	0.00142208	11.8513	22.7734
6.37146	7.864	7.974	8	1.4801	2.84416	0.0014801	0.00284416	0.0014801	0.00284416	0.00074005	0.00142208	11.8513	22.7734
6.38814	7.936	7.939	8	1.5097	2.84416	0.0015097	0.00284416	0.0015097	0.00284416	0.000754851	0.00142208	12.0883	22.7734
6.40482	7.888	7.893	8	1.5097	2.86364	0.0015097	0.00286364	0.0015097	0.00286364	0.000754851	0.00143182	12.0883	22.9294
6.4215	7.836	7.884	8	1.5097	2.86364	0.0015097	0.00286364	0.0015097	0.00286364	0.000754851	0.00143182	12.0883	22.9294
6.43818	7.949	7.943	8	1.5393	2.88312	0.0015393	0.00288312	0.0015393	0.00288312	0.000769652	0.00144156	12.3253	23.0854
6.45486	7.91	7.882	8	1.5393	2.9026	0.0015393	0.0029026	0.0015393	0.0029026	0.000769652	0.0014513	12.3253	23.2413
6.47154	7.865	7.892	8	1.5393	2.9026	0.0015393	0.0029026	0.0015393	0.0029026	0.000769652	0.0014513	12.3253	23.2413
6.48822	8.197	7.918	8	1.56891	2.92208	0.00156891	0.00292208	0.00156891	0.00292208	0.000784453	0.00146104	12.5624	23.3973
6.50489	8.108	7.91	8	1.56891	2.92208	0.00156891	0.00292208	0.00156891	0.00292208	0.000784453	0.00146104	12.5624	23.3973
6.52157	8.031	7.884	8	1.56891	2.92208	0.00156891	0.00292208	0.00156891	0.00292208	0.000784453	0.00146104	12.5624	23.3973
6.53825	7.966	7.896	8	1.56891	2.94156	0.00156891	0.00294156	0.00156891	0.00294156	0.000784453	0.00147078	12.5624	23.5533
6.55493	7.927	7.94	8	1.56891	2.94156	0.00156891	0.00294156	0.00156891	0.00294156	0.000784453	0.00147078	12.5624	23.5533
6.57161	7.876	7.911	8	1.56891	2.94156	0.00156891	0.00294156	0.00156891	0.00294156	0.000784453	0.00147078	12.5624	23.5533
6.58829	7.957	7.929	8	1.59851	2.96104	0.00159851	0.00296104	0.00159851	0.00296104	0.000799254	0.00148052	12.7994	23.7093
6.60497	7.945	7.896	8	1.59851	2.98052	0.00159851	0.00298052	0.00159851	0.00298052	0.000799254	0.00149026	12.7994	23.8653
6.62165	7.895	7.887	8	1.59851	2.98052	0.00159851	0.00298052	0.00159851	0.00298052	0.000799254	0.00149026	12.7994	23.8653
6.63833	8.034	7.938	8	1.62811	3	0.00162811	0.003	0.00162811	0.003	0.000814055	0.0015	13.0364	24.0213
6.65501	7.977	7.891	8	1.62811	3.01948	0.00162811	0.00301948	0.00162811	0.00301948	0.000814055	0.00150974	13.0364	24.1772
6.67169	7.921	7.902	8	1.62811	3.01948	0.00162811	0.00301948	0.00162811	0.00301948	0.000814055	0.00150974	13.0364	24.1772
6.68836	7.868	7.903	8	1.62811	3.01948	0.00162811	0.00301948	0.00162811	0.00301948	0.000814055	0.00150974	13.0364	24.1772
6.70504	8.03	7.89	8	1.65771	3.03896	0.00165771	0.00303896	0.00165771	0.00303896	0.000828856	0.00151948	13.2734	24.3332
6.72172	8.144	7.981	8	1.65771	3.03896	0.00165771	0.00303896	0.00165771	0.00303896	0.000828856	0.00151948	13.2734	24.3332
6.7384	8.071	7.954	8	1.65771	3.03896	0.00165771	0.00303896	0.00165771	0.00303896	0.000828856	0.00151948	13.2734	24.3332
6.75507	8.019	7.927	8	1.65771	3.03896	0.00165771	0.00303896	0.00165771	0.00303896	0.000828856	0.00151948	13.2734	24.3332
6.77175	7.96	7.893	8	1.65771	3.03896	0.00165771	0.00303896	0.00165771	0.00303896	0.000828856	0.00151948	13.2734	24.3332
6.78843	7.891	7.975	8	1.65771	3.05844	0.00165771	0.00305844	0.00165771	0.00305844	0.000828856	0.00152922	13.2734	24.4892
6.80511	7.903	7.884	8	1.68731	3.07792	0.00168731	0.00307792	0.00168731	0.00307792	0.000843657	0.00153896	13.5105	24.6452
6.82179	8.081	7.881	8	1.68731	3.07792	0.00168731	0.00307792	0.00168731	0.00307792	0.000843657	0.00153896	13.5105	24.6452
6.83847	8.005	7.906	8	1.68731	3.0974	0.00168731	0.0030974	0.00168731	0.0030974	0.000843657	0.0015487	13.5105	24.8012
6.85515	7.947	7.888	8	1.68731	3.11688	0.00168731	0.00311688	0.00168731	0.00311688	0.000843657	0.00155844	13.5105	24.9571
6.87183	7.901	7.955	8	1.68731	3.11688	0.00168731	0.00311688	0.00168731	0.00311688	0.000843657	0.00155844	13.5105	24.9571
6.88851	7.853	7.936	8	1.68731	3.11688	0.00168731	0.00311688	0.00168731	0.00311688	0.000843657	0.00155844	13.5105	24.9571
6.90519	7.795	7.906	8	1.71692	3.11688	0.00171692	0.00311688	0.00171692	0.00311688	0.000858458	0.00155844	13.7475	24.9571
6.92187	7.895	7.877	8	1.71692	3.11688	0.00171692	0.00311688	0.00171692	0.00311688	0.000858458	0.00155844	13.7475	24.9571
6.93854	8.167	7.906	8	1.74652	3.13636	0.00174652	0.00313636	0.00174652	0.00313636	0.000873259	0.00156818	13.9845	25.1131
6.95522	8.079	7.937	8	1.74652	3.13636	0.00174652	0.00313636	0.00174652	0.00313636	0.000873259	0.00156818	13.9845	25.1131
6.9719	8.01	7.909	8	1.74652	3.13636	0.00174652	0.00313636	0.00174652	0.00313636	0.000873259	0.00156818	13.9845	25.1131
6.98858	7.937	7.927	8	1.74652	3.15584	0.00174652	0.00315584	0.00174652	0.00315584	0.000873259	0.00157792	13.9845	25.2691
7.00526	7.871	7.903	8	1.74652	3.15584	0.00174652	0.00315584	0.00174652	0.00315584	0.000873259	0.00157792	13.9845	25.2691
7.02194	7.83	7.884	8	1.74652	3.15584	0.00174652	0.00315584	0.00174652	0.00315584	0.000873259	0.00157792	13.9845	25.2691
7.03861	8.106	7.961	8	1.77612	3.17532	0.00177612	0.00317532	0.00177612	0.00317532	0.00088806	0.00158766	14.2215	25.4251
7.05529	7.986	7.861	8	1.77612	3.19481	0.00177612	0.00319481	0.00177612	0.00319481	0.00088806	0.0015974	14.2215	25.5811
7.07197	7.936	7.857	8	1.77612	3.19481	0.00177612	0.00319481	0.00177612	0.00319481	0.00088806	0.0015974	14.2215	25.5811
7.08865	7.884	7.899	8	1.77612	3.21429	0.00177612	0.00321429	0.00177612	0.00321429	0.00088806	0.00160714	14.2215	25.7371
7.10534	8.008	7.895	8	1.80572	3.23377	0.00180572	0.00323377	0.00180572	0.00323377	0.000902861	0.00161688	14.4586	25.893
7.12202	7.921	7.902	8	1.80572	3.23377	0.00180572	0.00323377	0.00180572	0.00323377	0.000902861	0.00161688	14.4586	25.893
7.1387	7.868	7.94	8	1.80572	3.23377	0.00180572	0.00323377	0.00180572	0.00323377	0.000902861	0.00161688	14.4586	25.893
7.15538	7.885	7.92	8	1.83532	3.23377	0.00183532	0.00323377	0.00183532	0.00323377	0.000917662	0.00161688	14.6956	25.893
7.17206	7.941	7.897	8	1.83532	3.23377	0.00183532	0.00323377	0.00183532	0.00323377	0.000917662	0.00161688	14.6956	25.893
7.18874	7.894	7.878	8	1.83532	3.25325	0.00183532	0.00325325	0.00183532	0.00325325	0.000917662	0.00162662	14.6956	26.049
7.20542	7.953	7.855	8	1.86493	3.27273	0.00186493	0.00327273	0.00186493	0.00327273	0.000932463	0.00163636	14.9326	26.205
7.2221	8.039	7.868	8	1.86493	3.27273	0.00186493	0.00327273	0.00186493	0.00327273	0.000932463	0.00163636	14.9326	26.205
7.23878	7.979	7.985	8	1.86493	3.29221	0.00186493	0.00329221	0.00186493	0.00329221	0.000932463	0.0016461	14.9326	26.361
7.25546	7.912	8.034	8	1.86493	3.29221	0.00186493	0.00329221	0.00186493	0.00329221	0.000932463	0.0016461	14.9326	26.361
7.27214	7.868	8.024	8	1.86493	3.29221	0.00186493	0.00329221	0.00186493	0.00329221	0.000932463	0.0016461	14.9326	26.361
7.28881	8.389	7.992	8	1.89453	3.29221	0.00189453	0.00329221	0.00189453	0.00329221	0.000947264	0.0016461	15.1696	26.361
7.30549	8.073	7.96	8	1.89453	3.29221	0.00189453	0.00329221	0.00189453	0.00329221	0.000947264	0.0016461	15.1696	26.361
7.32217	7.992	7.923	8	1.89453	3.29221	0.00189453	0.00329221	0.00189453	0.00329221	0.000947264	0.0016461	15.1696	26.361
7.33885	7.943	7.923	8	1.89453	3.31169	0.00189453	0.00331169	0.00189453	0.00331169	0.000947264	0.00165584	15.1696	26.517
7.35553	7.894	7.923	8	1.89453	3.31169	0.00189453	0.00331169	0.00189453	0.00331169	0.000947264	0.00165584	15.1696	26.517
7.37221	7.85	7.898	8	1.89453	3.31169	0.00189453	0.00331169	0.00189453	0.00331169	0.000947264	0.00165584	15.1696	26.517
7.38889	7.89	7.888	8	1.92413	3.33117	0.00192413	0.00333117	0.00192413	0.00333117	0.000962065	0.00166558	15.4067	26.6729
7.40557	8.059	7.863	8	1.95373	3.35065	0.00195373	0.00335065	0.00195373	0.00335065	0.000976866	0.00167532	15.6437	26.8289
7.42225	8.15	7.921	8	1.95373	3.35065	0.00195373	0.00335065	0.00195373	0.00335065	0.000976866	0.00167532	15.6437	26.8289
7.43893	8.081	8	8	1.95373	3.35065	0.00195373	0.00335065	0.00195373	0.00335065	0.000976866	0.00167532	15.6437	26.8289
7.45561	8.004	8.034	8	1.95373	3.35065	0.00195373	0.00335065	0.00195373	0.00335065	0.000976866	0.00167532	15.6437	26.8289
7.47228	7.955	8.016	8	1.95373	3.35065	0.00195373	0.00335065	0.00195373	0.00335065	0.000976866	0.00167532	15.6437	26.8289
7.48896	7.899	7.947	8	1.95373	3.35065	0.00195373	0.00335065	0.00195373	0.00335065	0.000976866	0.00167532	15.6437	26.8289
7.50564	8.25	7.896	8	1.98333	3.37013	0.00198333	0.00337013	0.00198333	0.00337013	0.000991667	0.00168506	15.8807	26.9849
7.52232	8.208	7.962	8	1.98333	3.37013	0.00198333	0.00337013	0.00198333	0.00337013	0.000991667	0.00168506	15.8807	26.9849
7.539	8.129	7.962	8	1.98333	3.37013	0.00198333	0.00337013	0.00198333	0.00337013	0.000991667	0.00168506	15.8807	26.9849
7.55568	8.049	7.937	8	1.98333	3.37013	0.00198333	0.00337013	0.00198333	0.00337013	0.000991667	0.00168506	15.8807	26.9849
7.57236	7.992	7.896	8	1.98333	3.37013	0.00198333	0.00337013	0.00198333	0.00337013	0.000991667	0.00168506	15.8807	26.9849
7.58904	7.943	7.892	8	1.98333	3.38961	0.00198333	0.00338961	0.00198333	0.00338961	0.000991667	0.00169481	15.8807	27.1409
7.60572	7.89	7.885	8	1.98333	3.40909	0.00198333	0.00340909	0.00198333	0.00340909	0.000991667	0.00170455	15.8807	27.2969
7.6224	7.839	7.906	8	1.98333	3.40909	0.00198333	0.00340909	0.00198333	0.00340909	0.000991667	0.00170455	15.8807	27.2969
7.63908	7.916	7.944	8	2.01294	3.42857	0.00201294	0.00342857	0.00201294	0.00342857	0.00100647	0.00171429	16.1177	27.4529
7.65575	8.012	7.846	8	2.04254	3.44805	0.00204254	0.00344805	0.00204254	0.00344805	0.00102127	0.00172403	16.3548	27.6088
7.67243	8.062	7.907	8	2.04254	3.44805	0.00204254	0.00344805	0.00204254	0.00344805	0.00102127	0.00172403	16.3548	27.6088
7.68911	7.996	8.061	8	2.04254	3.46753	0.00204254	0.00346753	0.00204254	0.00346753	0.00102127	0.00173377	16.3548	27.7648
7.70579	7.94	8.019	8	2.04254	3.46753	0.00204254	0.00346753	0.00204254	0.00346753	0.00102127	0.00173377	16.3548	27.7648
7.72247	7.885	7.956	8	2.04254	3.46753	0.00204254	0.00346753	0.00204254	0.00346753	0.00102127	0.00173377	16.3548	27.7648
7.73915	8.304	7.912	8	2.07214	3.46753	0.00207214	0.00346753	0.00207214	0.00346753	0.00103607	0.00173377	16.5918	27.7648
7.75583	8.147	7.862	8	2.07214	3.48701	0.00207214	0.00348701	0.00207214	0.00348701	0.00103607	0.00174351	16.5918	27.9208
7.77251	8.079	7.893	8	2.07214	3.48701	0.00207214	0.00348701	0.00207214	0.00348701	0.00103607	0.00174351	16.5918	27.9208
7.78919	8.015	8.025	8	2.07214	3.50649	0.00207214	0.00350649	0.00207214	0.00350649	0.00103607	0.00175325	16.5918	28.0768
7.80586	7.954	7.865	8	2.07214	3.52597	0.00207214	0.00352597	0.00207214	0.00352597	0.00103607	0.00176299	16.5918	28.2328
7.82254	7.903	7.861	8	2.07214	3.52597	0.00207214	0.00352597	0.00207214	0.00352597	0.00103607	0.00176299	16.5918	28.2328
7.83922	7.856	8.048	8	2.07214	3.54545	0.00207214	0.00354545	0.00207214	0.00354545	0.00103607	0.00177273	16.5918	28.3888
7.85589	8.028	7.877	8	2.10174	3.56494	0.00210174	0.00356494	0.00210174	0.00356494	0.00105087	0.00178247	16.8288	28.5447
7.87258	7.957	7.969	8	2.10174	3.56494	0.00210174	0.00356494	0.00210174	0.00356494	0.00105087	0.00178247	16.8288	28.5447
7.88926	7.9	7.942	8	2.10174	3.56494	0.00210174	0.00356494	0.00210174	0.00356494	0.00105087	0.00178247	16.8288	28.5447
7.90594	7.864	7.908	8	2.13134	3.56494	0.00213134	0.00356494	0.00213134	0.00356494	0.00106567	0.00178247	17.0658	28.5447
7.92262	7.942	7.858	8	2.13134	3.56494	0.00213134	0.00356494	0.00213134	0.00356494	0.00106567	0.00178247	17.0658	28.5447
7.9393	7.888	7.965	8	2.13134	3.58442	0.00213134	0.00358442	0.00213134	0.00358442	0.00106567	0.00179221	17.0658	28.7007
7.95598	7.831	7.924	8	2.16095	3.58442	0.00216095	0.00358442	0.00216095	0.00358442	0.00108047	0.00179221	17.3029	28.7007
7.97266	7.993	7.888	8	2.16095	3.58442	0.00216095	0.00358442	0.00216095	0.00358442	0.00108047	0.00179221	17.3029	28.7007
7.98934	7.933	7.874	8	2.16095	3.6039	0.00216095	0.0036039	0.00216095	0.0036039	0.00108047	0.00180195	17.3029	28.8567
8.00601	7.958	7.871	8	2.19055	3.62338	0.00219055	0.00362338	0.00219055	0.00362338	0.00109527	0.00181169	17.5399	29.0127
8.02269	8.184	7.874	8	2.19055	3.62338	0.00219055	0.00362338	0.00219055	0.00362338	0.00109527	0.00181169	17.5399	29.0127
8.03937	8.117	8.115	8	2.19055	3.64286	0.00219055	0.00364286	0.00219055	0.00364286	0.00109527	0.00182143	17.5399	29.1687
8.05605	8.052	7.907	8	2.19055	3.64286	0.00219055	0.00364286	0.00219055	0.00364286	0.00109527	0.00182143	17.5399	29.1687
8.07273	7.99	7.861	8	2.19055	3.64286	0.00219055	0.00364286	0.00219055	0.00364286	0.00109527	0.00182143	17.5399	29.1687
8.08941	7.933	8.09	8	2.19055	3.66234	0.00219055	0.00366234	0.00219055	0.00366234	0.00109527	0.00183117	17.5399	29.3246
8.10609	7.883	8.132	8	2.22015	3.66234	0.00222015	0.00366234	0.00222015	0.00366234	0.00111007	0.00183117	17.7769	29.3246
8.12276	8.059	8.151	8	2.22015	3.66234	0.00222015	0.00366234	0.00222015	0.00366234	0.00111007	0.00183117	17.7769	29.3246
8.13944	7.991	8.108	8	2.22015	3.66234	0.00222015	0.00366234	0.00222015	0.00366234	0.00111007	0.00183117	17.7769	29.3246
8.15612	7.944	8.06	8	2.22015	3.66234	0.00222015	0.00366234	0.00222015	0.00366234	0.00111007	0.00183117	17.7769	29.3246
8.1728	7.885	7.991	8	2.22015	3.66234	0.00222015	0.00366234	0.00222015	0.00366234	0.00111007	0.00183117	17.7769	29.3246
8.18948	9.093	7.941	8	2.24975	3.66234	0.00224975	0.00366234	0.00224975	0.00366234	0.00112488	0.00183117	18.0139	29.3246
8.20616	8.905	7.895	8	2.24975	3.68182	0.00224975	0.00368182	0.00224975	0.00368182	0.00112488	0.00184091	18.0139	29.4806
8.22284	8.783	7.924	8	2.24975	3.68182	0.00224975	0.00368182	0.00224975	0.00368182	0.00112488	0.00184091	18.0139	29.4806
8.23952	8.684	8.278	8	2.24975	3.7013	0.00224975	0.0037013	0.00224975	0.0037013	0.00112488	0.00185065	18.0139	29.6366
8.25619	8.593	7.991	8	2.24975	3.7013	0.00224975	0.0037013	0.00224975	0.0037013	0.00112488	0.00185065	18.0139	29.6366
8.27287	8.502	7.878	8	2.24975	3.7013	0.00224975	0.0037013	0.00224975	0.0037013	0.00112488	0.00185065	18.0139	29.6366
8.28955	8.428	8.041	8	2.24975	3.72078	0.00224975	0.00372078	0.00224975	0.00372078	0.00112488	0.00186039	18.0139	29.7926
8.30623	8.346	7.939	8	2.24975	3.72078	0.00224975	0.00372078	0.00224975	0.00372078	0.00112488	0.00186039	18.0139	29.7926
8.32291	8.264	7.898	8	2.24975	3.72078	0.00224975	0.00372078	0.00224975	0.00372078	0.00112488	0.00186039	18.0139	29.7926
8.33959	8.19	8.175	8	2.24975	3.74026	0.00224975	0.00374026	0.00224975	0.00374026	0.00112488	0.00187013	18.0139	29.9486
8.35627	8.116	8.004	8	2.24975	3.74026	0.00224975	0.00374026	0.00224975	0.00374026	0.00112488	0.00187013	18.0139	29.9486
8.37295	8.047	7.932	8	2.24975	3.74026	0.00224975	0.00374026	0.00224975	0.00374026	0.00112488	0.00187013	18.0139	29.9486
8.38963	7.993	7.885	8	2.24975	3.74026	0.00224975	0.00374026	0.00224975	0.00374026	0.00112488	0.00187013	18.0139	29.9486
8.40631	7.924	7.828	8	2.24975	3.75974	0.00224975	0.00375974	0.00224975	0.00375974	0.00112488	0.00187987	18.0139	30.1046
8.42299	7.884	7.878	8	2.24975	3.75974	0.00224975	0.00375974	0.00224975	0.00375974	0.00112488	0.00187987	18.0139	30.1046
8.43966	8.548	8.095	8	2.27935	3.77922	0.00227935	0.00377922	0.00227935	0.00377922	0.00113968	0.00188961	18.251	30.2605
8.45634	8.041	7.873	8	2.27935	3.7987	0.00227935	0.0037987	0.00227935	0.0037987	0.00113968	0.00189935	18.251	30.4165
8.47302	7.991	7.828	8	2.27935	3.7987	0.00227935	0.0037987	0.00227935	0.0037987	0.00113968	0.00189935	18.251	30.4165
8.4897	7.94	8.067	8	2.27935	3.81818	0.00227935	0.00381818	0.00227935	0.00381818	0.00113968	0.00190909	18.251	30.5725
8.50638	7.879	7.835	8	2.30896	3.83766	0.00230896	0.00383766	0.00230896	0.00383766	0.00115448	0.00191883	18.488	30.7285
8.52306	8.124	7.888	8	2.30896	3.83766	0.00230896	0.00383766	0.00230896	0.00383766	0.00115448	0.00191883	18.488	30.7285
8.53974	8.063	7.904	8	2.30896	3.83766	0.00230896	0.00383766	0.00230896	0.00383766	0.00115448	0.00191883	18.488	30.7285
8.55641	7.997	7.873	8	2.30896	3.85714	0.00230896	0.00385714	0.00230896	0.00385714	0.00115448	0.00192857	18.488	30.8845
8.57309	7.936	7.987	8	2.30896	3.85714	0.00230896	0.00385714	0.00230896	0.00385714	0.00115448	0.00192857	18.488	30.8845
8.58977	7.892	7.955	8	2.30896	3.85714	0.00230896	0.00385714	0.00230896	0.00385714	0.00115448	0.00192857	18.488	30.8845
8.60645	7.848	7.885	8	2.33856	3.87662	0.00233856	0.00387662	0.00233856	0.00387662	0.00116928	0.00193831	18.725	31.0404
8.62313	8.029	7.986	8	2.33856	3.87662	0.00233856	0.00387662	0.00233856	0.00387662	0.00116928	0.00193831	18.725	31.0404
8.63981	7.961	7.919	8	2.33856	3.87662	0.00233856	0.00387662	0.00233856	0.00387662	0.00116928	0.00193831	18.725	31.0404
8.65649	7.914	7.862	8	2.33856	3.8961	0.00233856	0.0038961	0.00233856	0.0038961	0.00116928	0.00194805	18.725	31.1964
8.67317	7.858	8.783	8	2.33856	3.8961	0.00233856	0.0038961	0.00233856	0.0038961	0.00116928	0.00194805	18.725	31.1964
8.68985	7.902	8.665	8	2.36816	3.8961	0.00236816	0.0038961	0.00236816	0.0038961	0.00118408	0.00194805	18.962	31.1964
8.70653	7.883	8.589	8	2.39776	3.8961	0.00239776	0.0038961	0.00239776	0.0038961	0.00119888	0.00194805	19.1991	31.1964
8.72321	8.187	8.496	8	2.39776	3.8961	0.00239776	0.0038961	0.00239776	0.0038961	0.00119888	0.00194805	19.1991	31.1964
8.73989	8.108	8.416	8	2.39776	3.8961	0.00239776	0.0038961	0.00239776	0.0038961	0.00119888	0.00194805	19.1991	31.1964
8.75657	8.045	8.342	8	2.39776	3.8961	0.00239776	0.0038961	0.00239776	0.0038961	0.00119888	0.00194805	19.1991	31.1964
8.77325	7.969	8.265	8	2.39776	3.8961	0.00239776	0.0038961	0.00239776	0.0038961	0.00119888	0.00194805	19.1991	31.1964
8.78993	7.931	8.184	8	2.39776	3.8961	0.00239776	0.0038961	0.00239776	0.0038961	0.00119888	0.00194805	19.1991	31.1964
8.8066	8.04	8.114	8	2.42736	3.8961	0.00242736	0.0038961	0.00242736	0.0038961	0.00121368	0.00194805	19.4361	31.1964
8.82328	8.155	8.056	8	2.42736	3.8961	0.00242736	0.0038961	0.00242736	0.0038961	0.00121368	0.00194805	19.4361	31.1964
8.83996	8.085	8.006	8	2.42736	3.8961	0.00242736	0.0038961	0.00242736	0.0038961	0.00121368	0.00194805	19.4361	31.1964
8.85664	8.033	7.954	8	2.42736	3.8961	0.00242736	0.0038961	0.00242736	0.0038961	0.00121368	0.00194805	19.4361	31.1964
8.87332	7.979	7.903	8	2.42736	3.8961	0.00242736	0.0038961	0.00242736	0.0038961	0.00121368	0.00194805	19.4361	31.1964
8.89	7.928	8.152	8	2.42736	3.91558	0.00242736	0.00391558	0.00242736	0.00391558	0.00121368	0.00195779	19.4361	31.3524
8.90667	7.952	7.986	8	2.45697	3.91558	0.00245697	0.00391558	0.00245697	0.00391558	0.00122848	0.00195779	19.6731	31.3524
8.92335	7.972	7.924	8	2.45697	3.91558	0.00245697	0.00391558	0.00245697	0.00391558	0.00122848	0.00195779	19.6731	31.3524
8.94003	7.912	8.194	8	2.45697	3.93506	0.00245697	0.00393506	0.00245697	0.00393506	0.00122848	0.00196753	19.6731	31.5084
8.95671	7.889	8.028	8	2.48657	3.93506	0.00248657	0.00393506	0.00248657	0.00393506	0.00124328	0.00196753	19.9102	31.5084
8.97339	8.135	7.971	8	2.48657	3.93506	0.00248657	0.00393506	0.00248657	0.00393506	0.00124328	0.00196753	19.9102	31.5084
8.99007	8.069	7.907	8	2.48657	3.93506	0.00248657	0.00393506	0.00248657	0.00393506	0.00124328	0.00196753	19.9102	31.5084
9.00675	8.013	7.869	8	2.48657	3.95455	0.00248657	0.00395455	0.00248657	0.00395455	0.00124328	0.00197727	19.9102	31.6644
9.02343	7.948	7.995	8	2.48657	3.95455	0.00248657	0.00395455	0.00248657	0.00395455	0.00124328	0.00197727	19.9102	31.6644
9.0401	7.903	7.924	8	2.48657	3.95455	0.00248657	0.00395455	0.00248657	0.00395455	0.00124328	0.00197727	19.9102	31.6644
9.05678	7.855	7.874	8	2.51617	3.97403	0.00251617	0.00397403	0.00251617	0.00397403	0.00125808	0.00198701	20.1472	31.8204
9.07346	8.258	7.949	8	2.51617	3.97403	0.00251617	0.00397403	0.00251617	0.00397403	0.00125808	0.00198701	20.1472	31.8204
9.09014	8.175	7.883	8	2.51617	3.97403	0.00251617	0.00397403	0.00251617	0.00397403	0.00125808	0.00198701	20.1472	31.8204
9.10682	8.101	7.851	8	2.51617	3.99351	0.00251617	0.00399351	0.00251617	0.00399351	0.00125808	0.00199675	20.1472	31.9763
9.1235	8.039	7.863	8	2.51617	3.99351	0.00251617	0.00399351	0.00251617	0.00399351	0.00125808	0.00199675	20.1472	31.9763
9.14018	7.98	7.957	8	2.51617	4.01299	0.00251617	0.00401299	0.00251617	0.00401299	0.00125808	0.00200649	20.1472	32.1323
9.15685	7.929	7.861	8	2.51617	4.03247	0.00251617	0.00403247	0.00251617	0.00403247	0.00125808	0.00201623	20.1472	32.2883
9.17353	7.878	8.046	8	2.51617	4.03247	0.00251617	0.00403247	0.00251617	0.00403247	0.00125808	0.00201623	20.1472	32.2883
9.19021	7.967	7.959	8	2.54577	4.03247	0.00254577	0.00403247	0.00254577	0.00403247	0.00127289	0.00201623	20.3842	32.2883
9.20689	7.945	7.9	8	2.54577	4.05195	0.00254577	0.00405195	0.00254577	0.00405195	0.00127289	0.00202597	20.3842	32.4443
9.22356	7.884	8.103	8	2.54577	4.05195	0.00254577	0.00405195	0.00254577	0.00405195	0.00127289	0.00202597	20.3842	32.4443
9.24024	8.064	8.019	8	2.57537	4.05195	0.00257537	0.00405195	0.00257537	0.00405195	0.00128769	0.00202597	20.6212	32.4443
9.25692	8.039	7.952	8	2.57537	4.05195	0.00257537	0.00405195	0.00257537	0.00405195	0.00128769	0.00202597	20.6212	32.4443
9.2736	7.97	7.906	8	2.57537	4.05195	0.00257537	0.00405195	0.00257537	0.00405195	0.00128769	0.00202597	20.6212	32.4443
9.29028	7.916	8.286	8	2.57537	4.07143	0.00257537	0.00407143	0.00257537	0.00407143	0.00128769	0.00203571	20.6212	32.6003
9.30696	7.924	7.935	8	2.60498	4.07143	0.00260498	0.00407143	0.00260498	0.00407143	0.00130249	0.00203571	20.8583	32.6003
9.32364	8.109	7.889	8	2.60498	4.07143	0.00260498	0.00407143	0.00260498	0.00407143	0.00130249	0.00203571	20.8583	32.6003
9.34032	8.05	8.365	8	2.60498	4.09091	0.00260498	0.00409091	0.00260498	0.00409091	0.00130249	0.00204545	20.8583	32.7563
9.357	8.003	7.868	8	2.60498	4.11039	0.00260498	0.00411039	0.00260498	0.00411039	0.00130249	0.00205519	20.8583	32.9122
9.37367	7.943	7.974	8	2.60498	4.11039	0.00260498	0.00411039	0.00260498	0.00411039	0.00130249	0.00205519	20.8583	32.9122
9.39035	7.896	7.906	8	2.60498	4.11039	0.00260498	0.00411039	0.00260498	0.00411039	0.00130249	0.00205519	20.8583	32.9122
9.40703	7.845	7.853	8	2.63458	4.12987	0.00263458	0.00412987	0.00263458	0.00412987	0.00131729	0.00206494	21.0953	33.0682
9.42372	8.069	8.082	8	2.63458	4.12987	0.00263458	0.00412987	0.00263458	0.00412987	0.00131729	0.00206494	21.0953	33.0682
9.44039	8.014	8.011	8	2.63458	4.12987	0.00263458	0.00412987	0.00263458	0.00412987	0.00131729	0.00206494	21.0953	33.0682
9.45708	7.957	7.947	8	2.63458	4.12987	0.00263458	0.00412987	0.00263458	0.00412987	0.00131729	0.00206494	21.0953	33.0682
9.47376	7.896	7.898	8	2.63458	4.12987	0.00263458	0.00412987	0.00263458	0.00412987	0.00131729	0.00206494	21.0953	33.0682
9.49044	7.927	8.001	8	2.66418	4.14935	0.00266418	0.00414935	0.00266418	0.00414935	0.00133209	0.00207468	21.3323	33.2242
9.50712	7.897	8.01	8	2.66418	4.14935	0.00266418	0.00414935	0.00266418	0.00414935	0.00133209	0.00207468	21.3323	33.2242
9.5238	7.848	7.947	8	2.66418	4.14935	0.00266418	0.00414935	0.00266418	0.00414935	0.00133209	0.00207468	21.3323	33.2242
9.54047	8.008	7.899	8	2.69378	4.14935	0.00269378	0.00414935	0.00269378	0.00414935	0.00134689	0.00207468	21.5693	33.2242
9.55715	8.004	7.856	8	2.69378	4.16883	0.00269378	0.00416883	0.00269378	0.00416883	0.00134689	0.00208442	21.5693	33.3802
9.57383	7.945	7.978	8	2.69378	4.16883	0.00269378	0.00416883	0.00269378	0.00416883	0.00134689	0.00208442	21.5693	33.3802
9.59051	7.889	7.897	8	2.69378	4.16883	0.00269378	0.00416883	0.00269378	0.00416883	0.00134689	0.00208442	21.5693	33.3802
9.60719	8.164	7.848	8	2.72338	4.18831	0.00272338	0.00418831	0.00272338	0.00418831	0.00136169	0.00209416	21.8064	33.5362
9.62387	8.135	7.882	8	2.72338	4.18831	0.00272338	0.00418831	0.00272338	0.00418831	0.00136169	0.00209416	21.8064	33.5362
9.64054	8.072	7.938	8	2.72338	4.20779	0.00272338	0.00420779	0.00272338	0.00420779	0.00136169	0.0021039	21.8064	33.6921
9.65723	8.009	7.845	8	2.72338	4.22727	0.00272338	0.00422727	0.00272338	0.00422727	0.00136169	0.00211364	21.8064	33.8481
9.6739	7.945	7.825	8	2.72338	4.22727	0.00272338	0.00422727	0.00272338	0.00422727	0.00136169	0.00211364	21.8064	33.8481
9.69058	7.892	7.825	8	2.72338	4.24675	0.00272338	0.00424675	0.00272338	0.00424675	0.00136169	0.00212338	21.8064	34.0041
9.70726	7.85	7.77	8	2.75299	4.26623	0.00275299	0.00426623	0.00275299	0.00426623	0.00137649	0.00213312	22.0434	34.1601
9.72394	8.053	7.888	8	2.75299	4.26623	0.00275299	0.00426623	0.00275299	0.00426623	0.00137649	0.00213312	22.0434	34.1601
9.74062	7.982	8.133	8	2.75299	4.28571	0.00275299	0.00428571	0.00275299	0.00428571	0.00137649	0.00214286	22.0434	34.3161
9.75729	7.939	7.892	8	2.75299	4.30519	0.00275299	0.00430519	0.00275299	0.00430519	0.00137649	0.0021526	22.0434	34.4721
9.77398	7.894	8.01	8	2.75299	4.30519	0.00275299	0.00430519	0.00275299	0.00430519	0.00137649	0.0021526	22.0434	34.4721
9.79065	8.02	7.953	8	2.78259	4.30519	0.00278259	0.00430519	0.00278259	0.00430519	0.00139129	0.0021526	22.2804	34.4721
9.80733	8.002	7.91	8	2.78259	4.30519	0.00278259	0.00430519	0.00278259	0.00430519	0.00139129	0.0021526	22.2804	34.4721
9.82401	7.95	7.873	8	2.78259	4.30519	0.00278259	0.00430519	0.00278259	0.00430519	0.00139129	0.0021526	22.2804	34.4721
9.84068	7.897	7.832	8	2.78259	4.32468	0.00278259	0.00432468	0.00278259	0.00432468	0.00139129	0.00216234	22.2804	34.628
9.85736	8.006	7.798	8	2.81219	4.34416	0.00281219	0.00434416	0.00281219	0.00434416	0.00140609	0.00217208	22.5174	34.784
9.87404	8.191	7.795	8	2.81219	4.34416	0.00281219	0.00434416	0.00281219	0.00434416	0.00140609	0.00217208	22.5174	34.784
9.89072	8.129	7.83	8	2.81219	4.36364	0.00281219	0.00436364	0.00281219	0.00436364	0.00140609	0.00218182	22.5174	34.94
9.9074	8.073	7.777	8	2.81219	4.38312	0.00281219	0.00438312	0.00281219	0.00438312	0.00140609	0.00219156	22.5174	35.096
9.92407	8.008	7.835	8	2.81219	4.38312	0.00281219	0.00438312	0.00281219	0.00438312	0.00140609	0.00219156	22.5174	35.096
9.94075	7.952	8.082	8	2.81219	4.4026	0.00281219	0.0044026	0.00281219	0.0044026	0.00140609	0.0022013	22.5174	35.252
9.95743	7.898	7.976	8	2.81219	4.4026	0.00281219	0.0044026	0.00281219	0.0044026	0.00140609	0.0022013	22.5174	35.252
9.97411	7.848	7.965	8	2.81219	4.4026	0.00281219	0.0044026	0.00281219	0.0044026	0.00140609	0.0022013	22.5174	35.252
9.99079	8.074	7.926	8	2.84179	4.4026	0.00284179	0.0044026	0.00284179	0.0044026	0.0014209	0.0022013	22.7545	35.252
10.0075	8.051	7.877	8	2.84179	4.42208	0.00284179	0.00442208	0.00284179	0.00442208	0.0014209	0.00221104	22.7545	35.4079
10.0241	7.998	7.953	8	2.84179	4.42208	0.00284179	0.00442208	0.00284179	0.00442208	0.0014209	0.00221104	22.7545	35.4079
10.0408	7.94	7.932	8	2.84179	4.42208	0.00284179	0.00442208	0.00284179	0.00442208	0.0014209	0.00221104	22.7545	35.4079
10.0575	7.877	7.898	8	2.87139	4.44156	0.00287139	0.00444156	0.00287139	0.00444156	0.0014357	0.00222078	22.9915	35.5639
10.0742	8	7.9	8	2.87139	4.44156	0.00287139	0.00444156	0.00287139	0.00444156	0.0014357	0.00222078	22.9915	35.5639
10.0909	7.945	7.893	8	2.87139	4.44156	0.00287139	0.00444156	0.00287139	0.00444156	0.0014357	0.00222078	22.9915	35.5639
10.1075	7.92	7.864	8	2.87139	4.46104	0.00287139	0.00446104	0.00287139	0.00446104	0.0014357	0.00223052	22.9915	35.7199
10.1242	7.916	7.849	8	2.87139	4.46104	0.00287139	0.00446104	0.00287139	0.00446104	0.0014357	0.00223052	22.9915	35.7199
10.1409	7.865	7.847	8	2.87139	4.48052	0.00287139	0.00448052	0.00287139	0.00448052	0.0014357	0.00224026	22.9915	35.8759
10.1576	7.826	7.904	8	2.901	4.48052	0.002901	0.00448052	0.002901	0.00448052	0.0014505	0.00224026	23.2285	35.8759
10.1743	7.928	7.866	8	2.901	4.48052	0.002901	0.00448052	0.002901	0.00448052	0.0014505	0.00224026	23.2285	35.8759
10.1909	7.882	7.869	8	2.901	4.5	0.002901	0.0045	0.002901	0.0045	0.0014505	0.00225	23.2285	36.0319
10.2076	7.93	7.905	8	2.9306	4.5	0.0029306	0.0045	0.0029306	0.0045	0.0014653	0.00225	23.4655	36.0319
10.2243	8.131	7.875	8	2.9306	4.5	0.0029306	0.0045	0.0029306	0.0045	0.0014653	0.00225	23.4655	36.0319
10.241	8.067	7.919	8	2.9306	4.51948	0.0029306	0.00451948	0.0029306	0.00451948	0.0014653	0.00225974	23.4655	36.1879
10.2577	8.015	7.924	8	2.9306	4.51948	0.0029306	0.00451948	0.0029306	0.00451948	0.0014653	0.00225974	23.4655	36.1879
10.2743	7.957	7.869	8	2.9306	4.51948	0.0029306	0.00451948	0.0029306	0.00451948	0.0014653	0.00225974	23.4655	36.1879
10.291	7.904	8.09	8	2.9306	4.53896	0.0029306	0.00453896	0.0029306	0.00453896	0.0014653	0.00226948	23.4655	36.3438
10.3077	7.856	7.848	8	2.9602	4.55844	0.0029602	0.00455844	0.0029602	0.00455844	0.0014801	0.00227922	23.7026	36.4998
10.3244	7.886	8.314	8	2.9602	4.55844	0.0029602	0.00455844	0.0029602	0.00455844	0.0014801	0.00227922	23.7026	36.4998
10.3411	8.076	8.186	8	2.9898	4.55844	0.0029898	0.00455844	0.0029898	0.00455844	0.0014949	0.00227922	23.9396	36.4998
10.3577	8.008	8.106	8	2.9898	4.55844	0.0029898	0.00455844	0.0029898	0.00455844	0.0014949	0.00227922	23.9396	36.4998
10.3744	7.959	8.041	8	2.9898	4.55844	0.0029898	0.00455844	0.0029898	0.00455844	0.0014949	0.00227922	23.9396	36.4998
10.3911	7.909	7.979	8	2.9898	4.55844	0.0029898	0.00455844	0.0029898	0.00455844	0.0014949	0.00227922	23.9396	36.4998
10.4078	8.02	7.923	8	3.0194	4.55844	0.0030194	0.00455844	0.0030194	0.00455844	0.0015097	0.00227922	24.1766	36.4998
10.4244	8.12	7.868	8	3.0194	4.55844	0.0030194	0.00455844	0.0030194	0.00455844	0.0015097	0.00227922	24.1766	36.4998
10.4411	8.053	8.046	8	3.0194	4.57792	0.0030194	0.00457792	0.0030194	0.00457792	0.0015097	0.00228896	24.1766	36.6558
10.4578	7.995	8.01	8	3.0194	4.57792	0.0030194	0.00457792	0.0030194	0.00457792	0.0015097	0.00228896	24.1766	36.6558
10.4745	7.934	7.951	8	3.0194	4.57792	0.0030194	0.00457792	0.0030194	0.00457792	0.0015097	0.00228896	24.1766	36.6558
10.4912	7.884	7.898	8	3.0194	4.57792	0.0030194	0.00457792	0.0030194	0.00457792	0.0015097	0.00228896	24.1766	36.6558
10.5078	8.012	7.849	8	3.049	4.5974	0.003049	0.0045974	0.003049	0.0045974	0.0015245	0.0022987	24.4136	36.8118
10.5245	8.119	7.945	8	3.049	4.5974	0.003049	0.0045974	0.003049	0.0045974	0.0015245	0.0022987	24.4136	36.8118
10.5412	8.061	8.065	8	3.049	4.61688	0.003049	0.00461688	0.003049	0.00461688	0.0015245	0.00230844	24.4136	36.9678
10.5579	8.012	7.921	8	3.049	4.61688	0.003049	0.00461688	0.003049	0.00461688	0.0015245	0.00230844	24.4136	36.9678
10.5746	7.953	7.855	8	3.049	4.61688	0.003049	0.00461688	0.003049	0.00461688	0.0015245	0.00230844	24.4136	36.9678
10.5912	7.892	8.303	8	3.049	4.63636	0.003049	0.00463636	0.003049	0.00463636	0.0015245	0.00231818	24.4136	37.1238
10.6079	7.847	7.885	8	3.07861	4.65584	0.00307861	0.00465584	0.00307861	0.00465584	0.0015393	0.00232792	24.6507	37.2797
10.6246	7.859	8.432	8	3.07861	4.65584	0.00307861	0.00465584	0.00307861	0.00465584	0.0015393	0.00232792	24.6507	37.2797
10.6413	8.235	8.263	8	3.10821	4.65584	0.00310821	0.00465584	0.00310821	0.00465584	0.0015541	0.00232792	24.8877	37.2797
10.6579	8.107	8.2	8	3.10821	4.65584	0.00310821	0.00465584	0.00310821	0.00465584	0.0015541	0.00232792	24.8877	37.2797
10.6746	8.039	8.133	8	3.10821	4.65584	0.00310821	0.00465584	0.00310821	0.00465584	0.0015541	0.00232792	24.8877	37.2797
10.6913	7.987	8.068	8	3.10821	4.65584	0.00310821	0.00465584	0.00310821	0.00465584	0.0015541	0.00232792	24.8877	37.2797
10.708	7.93	8.008	8	3.10821	4.65584	0.00310821	0.00465584	0.00310821	0.00465584	0.0015541	0.00232792	24.8877	37.2797
10.7247	7.872	7.951	8	3.10821	4.65584	0.00310821	0.00465584	0.00310821	0.00465584	0.0015541	0.00232792	24.8877	37.2797
10.7413	8.119	7.899	8	3.13781	4.65584	0.00313781	0.00465584	0.00313781	0.00465584	0.00156891	0.00232792	25.1247	37.2797
10.758	8.145	7.849	8	3.13781	4.67532	0.00313781	0.00467532	0.00313781	0.00467532	0.00156891	0.00233766	25.1247	37.4357
10.7747	8.058	7.932	8	3.13781	4.67532	0.00313781	0.00467532	0.00313781	0.00467532	0.00156891	0.00233766	25.1247	37.4357
10.7914	8.015	7.919	8	3.13781	4.69481	0.00313781	0.00469481	0.00313781	0.00469481	0.00156891	0.0023474	25.1247	37.5917
10.8081	7.952	7.841	8	3.13781	4.71429	0.00313781	0.00471429	0.00313781	0.00471429	0.00156891	0.00235714	25.1247	37.7477
10.8247	7.905	7.874	8	3.13781	4.71429	0.00313781	0.00471429	0.00313781	0.00471429	0.00156891	0.00235714	25.1247	37.7477
10.8414	7.854	8.036	8	3.13781	4.73377	0.00313781	0.00473377	0.00313781	0.00473377	0.00156891	0.00236688	25.1247	37.9037
10.8581	7.816	7.849	8	3.16741	4.75325	0.00316741	0.00475325	0.00316741	0.00475325	0.00158371	0.00237662	25.3617	38.0596
10.8748	7.867	7.913	8	3.16741	4.75325	0.00316741	0.00475325	0.00316741	0.00475325	0.00158371	0.00237662	25.3617	38.0596
10.8915	8.06	7.99	8	3.19701	4.77273	0.00319701	0.00477273	0.00319701	0.00477273	0.00159851	0.00238636	25.5988	38.2156
10.9081	7.98	7.891	8	3.19701	4.79221	0.00319701	0.00479221	0.00319701	0.00479221	0.00159851	0.0023961	25.5988	38.3716
10.9248	7.937	8.005	8	3.19701	4.79221	0.00319701	0.00479221	0.00319701	0.00479221	0.00159851	0.0023961	25.5988	38.3716
10.9415	7.883	7.911	8	3.19701	4.79221	0.00319701	0.00479221	0.00319701	0.00479221	0.00159851	0.0023961	25.5988	38.3716
10.9582	8.075	7.856	8	3.22662	4.81169	0.00322662	0.00481169	0.00322662	0.00481169	0.00161331	0.00240584	25.8358	38.5276
10.9748	8.165	7.955	8	3.22662	4.81169	0.00322662	0.00481169	0.00322662	0.00481169	0.00161331	0.00240584	25.8358	38.5276
10.9915	8.1	7.887	8	3.22662	4.81169	0.00322662	0.00481169	0.00322662	0.00481169	0.00161331	0.00240584	25.8358	38.5276
11.0082	8.041	7.82	8	3.22662	4.83117	0.00322662	0.00483117	0.00322662	0.00483117	0.00161331	0.00241558	25.8358	38.6836
11.0249	7.982	7.986	8	3.22662	4.83117	0.00322662	0.00483117	0.00322662	0.00483117	0.00161331	0.00241558	25.8358	38.6836
11.0416	7.919	7.89	8	3.22662	4.83117	0.00322662	0.00483117	0.00322662	0.00483117	0.00161331	0.00241558	25.8358	38.6836
11.0582	7.904	7.838	8	3.25622	4.85065	0.00325622	0.00485065	0.00325622	0.00485065	0.00162811	0.00242532	26.0728	38.8396
11.0749	7.983	7.919	8	3.25622	4.85065	0.00325622	0.00485065	0.00325622	0.00485065	0.00162811	0.00242532	26.0728	38.8396
11.0916	7.934	8.013	8	3.25622	4.87013	0.00325622	0.00487013	0.00325622	0.00487013	0.00162811	0.00243506	26.0728	38.9955
11.1083	7.886	7.856	8	3.28582	4.88961	0.00328582	0.00488961	0.00328582	0.00488961	0.00164291	0.00244481	26.3098	39.1515
11.125	7.939	7.955	8	3.28582	4.88961	0.00328582	0.00488961	0.00328582	0.00488961	0.00164291	0.00244481	26.3098	39.1515
11.1416	7.89	8.571	8	3.28582	4.90909	0.00328582	0.00490909	0.00328582	0.00490909	0.00164291	0.00245455	26.3098	39.3075
11.1583	7.862	8.032	8	3.31542	4.90909	0.00331542	0.00490909	0.00331542	0.00490909	0.00165771	0.00245455	26.5469	39.3075
11.175	7.972	7.957	8	3.31542	4.90909	0.00331542	0.00490909	0.00331542	0.00490909	0.00165771	0.00245455	26.5469	39.3075
11.1917	7.92	7.893	8	3.31542	4.90909	0.00331542	0.00490909	0.00331542	0.00490909	0.00165771	0.00245455	26.5469	39.3075
11.2084	7.928	7.842	8	3.34502	4.92857	0.00334502	0.00492857	0.00334502	0.00492857	0.00167251	0.00246429	26.7839	39.4635
11.225	8.201	7.961	8	3.34502	4.92857	0.00334502	0.00492857	0.00334502	0.00492857	0.00167251	0.00246429	26.7839	39.4635
11.2417	8.131	7.885	8	3.34502	4.92857	0.00334502	0.00492857	0.00334502	0.00492857	0.00167251	0.00246429	26.7839	39.4635
11.2584	8.064	7.824	8	3.34502	4.94805	0.00334502	0.00494805	0.00334502	0.00494805	0.00167251	0.00247403	26.7839	39.6195
11.2751	8.005	7.879	8	3.34502	4.94805	0.00334502	0.00494805	0.00334502	0.00494805	0.00167251	0.00247403	26.7839	39.6195
11.2918	7.951	7.863	8	3.34502	4.96753	0.00334502	0.00496753	0.00334502	0.00496753	0.00167251	0.00248377	26.7839	39.7754
11.3084	7.889	7.818	8	3.34502	4.98701	0.00334502	0.00498701	0.00334502	0.00498701	0.00167251	0.00249351	26.7839	39.9314
11.3251	7.84	7.82	8	3.34502	4.98701	0.00334502	0.00498701	0.00334502	0.00498701	0.00167251	0.00249351	26.7839	39.9314
11.3418	8	7.992	8	3.37463	5.00649	0.00337463	0.00500649	0.00337463	0.00500649	0.00168731	0.00250325	27.0209	40.0874
11.3585	7.901	7.818	8	3.37463	5.02597	0.00337463	0.00502597	0.00337463	0.00502597	0.00168731	0.00251299	27.0209	40.2434
11.3751	7.862	8.092	8	3.37463	5.02597	0.00337463	0.00502597	0.00337463	0.00502597	0.00168731	0.00251299	27.0209	40.2434
11.3918	7.95	8.041	8	3.40423	5.02597	0.00340423	0.00502597	0.00340423	0.00502597	0.00170211	0.00251299	27.2579	40.2434
11.4085	7.908	7.989	8	3.40423	5.02597	0.00340423	0.00502597	0.00340423	0.00502597	0.00170211	0.00251299	27.2579	40.2434
11.4252	7.862	7.934	8	3.40423	5.02597	0.00340423	0.00502597	0.00340423	0.00502597	0.00170211	0.00251299	27.2579	40.2434
11.4419	8.136	7.887	8	3.43383	5.02597	0.00343383	0.00502597	0.00343383	0.00502597	0.00171692	0.00251299	27.495	40.2434
11.4585	8.127	7.844	8	3.43383	5.04545	0.00343383	0.00504545	0.00343383	0.00504545	0.00171692	0.00252273	27.495	40.3994
11.4752	8.059	7.909	8	3.43383	5.04545	0.00343383	0.00504545	0.00343383	0.00504545	0.00171692	0.00252273	27.495	40.3994
11.4919	7.995	8.132	8	3.43383	5.06494	0.00343383	0.00506494	0.00343383	0.00506494	0.00171692	0.00253247	27.495	40.5554
11.5086	7.943	7.983	8	3.43383	5.06494	0.00343383	0.00506494	0.00343383	0.00506494	0.00171692	0.00253247	27.495	40.5554
11.5253	7.892	7.92	8	3.43383	5.06494	0.00343383	0.00506494	0.00343383	0.00506494	0.00171692	0.00253247	27.495	40.5554
11.5419	8.195	7.867	8	3.46343	5.06494	0.00346343	0.00506494	0.00346343	0.00506494	0.00173172	0.00253247	27.732	40.5554
11.5586	8.114	7.831	8	3.46343	5.08442	0.00346343	0.00508442	0.00346343	0.00508442	0.00173172	0.00254221	27.732	40.7113
11.5753	8.051	7.886	8	3.46343	5.08442	0.00346343	0.00508442	0.00346343	0.00508442	0.00173172	0.00254221	27.732	40.7113
11.592	7.989	7.937	8	3.46343	5.1039	0.00346343	0.0051039	0.00346343	0.0051039	0.00173172	0.00255195	27.732	40.8673
11.6087	7.927	7.82	8	3.46343	5.12338	0.00346343	0.00512338	0.00346343	0.00512338	0.00173172	0.00256169	27.732	41.0233
11.6253	7.883	8.15	8	3.46343	5.12338	0.00346343	0.00512338	0.00346343	0.00512338	0.00173172	0.00256169	27.732	41.0233
11.642	7.93	8.014	8	3.49303	5.12338	0.00349303	0.00512338	0.00349303	0.00512338	0.00174652	0.00256169	27.969	41.0233
11.6587	7.899	7.957	8	3.49303	5.12338	0.00349303	0.00512338	0.00349303	0.00512338	0.00174652	0.00256169	27.969	41.0233
11.6754	7.859	7.901	8	3.49303	5.12338	0.00349303	0.00512338	0.00349303	0.00512338	0.00174652	0.00256169	27.969	41.0233
11.692	8.037	7.908	8	3.52264	5.14286	0.00352264	0.00514286	0.00352264	0.00514286	0.00176132	0.00257143	28.206	41.1793
11.7087	7.98	7.901	8	3.52264	5.14286	0.00352264	0.00514286	0.00352264	0.00514286	0.00176132	0.00257143	28.206	41.1793
11.7254	7.925	7.853	8	3.52264	5.14286	0.00352264	0.00514286	0.00352264	0.00514286	0.00176132	0.00257143	28.206	41.1793
11.7421	7.875	7.905	8	3.52264	5.16234	0.00352264	0.00516234	0.00352264	0.00516234	0.00176132	0.00258117	28.206	41.3353
11.7588	8.318	7.847	8	3.55224	5.18182	0.00355224	0.00518182	0.00355224	0.00518182	0.00177612	0.00259091	28.4431	41.4913
11.7754	8.137	7.817	8	3.55224	5.18182	0.00355224	0.00518182	0.00355224	0.00518182	0.00177612	0.00259091	28.4431	41.4913
11.7921	8.075	7.799	8	3.55224	5.2013	0.00355224	0.0052013	0.00355224	0.0052013	0.00177612	0.00260065	28.4431	41.6472
11.8088	8.012	7.791	8	3.55224	5.22078	0.00355224	0.00522078	0.00355224	0.00522078	0.00177612	0.00261039	28.4431	41.8032
11.8255	7.957	7.878	8	3.55224	5.22078	0.00355224	0.00522078	0.00355224	0.00522078	0.00177612	0.00261039	28.4431	41.8032
11.8422	7.901	7.907	8	3.55224	5.24026	0.00355224	0.00524026	0.00355224	0.00524026	0.00177612	0.00262013	28.4431	41.9592
11.8588	7.853	7.884	8	3.58184	5.25974	0.00358184	0.00525974	0.00358184	0.00525974	0.00179092	0.00262987	28.6801	42.1152
11.8755	7.979	7.94	8	3.58184	5.25974	0.00358184	0.00525974	0.00358184	0.00525974	0.00179092	0.00262987	28.6801	42.1152
11.8922	7.932	7.879	8	3.58184	5.25974	0.00358184	0.00525974	0.00358184	0.00525974	0.00179092	0.00262987	28.6801	42.1152
11.9089	7.872	7.831	8	3.61144	5.27922	0.00361144	0.00527922	0.00361144	0.00527922	0.00180572	0.00263961	28.9171	42.2712
11.9256	7.919	7.851	8	3.61144	5.27922	0.00361144	0.00527922	0.00361144	0.00527922	0.00180572	0.00263961	28.9171	42.2712
11.9422	7.878	7.971	8	3.61144	5.2987	0.00361144	0.0052987	0.00361144	0.0052987	0.00180572	0.00264935	28.9171	42.4271
11.9589	7.822	7.849	8	3.64104	5.31818	0.00364104	0.00531818	0.00364104	0.00531818	0.00182052	0.00265909	29.1541	42.5831
11.9756	7.993	7.961	8	3.64104	5.31818	0.00364104	0.00531818	0.00364104	0.00531818	0.00182052	0.00265909	29.1541	42.5831
11.9923	7.934	7.917	8	3.64104	5.31818	0.00364104	0.00531818	0.00364104	0.00531818	0.00182052	0.00265909	29.1541	42.5831
12.0089	7.899	7.867	8	3.64104	5.33766	0.00364104	0.00533766	0.00364104	0.00533766	0.00182052	0.00266883	29.1541	42.7391
12.0256	7.839	8.002	8	3.64104	5.33766	0.00364104	0.00533766	0.00364104	0.00533766	0.00182052	0.00266883	29.1541	42.7391
12.0423	8.072	7.935	8	3.67065	5.33766	0.00367065	0.00533766	0.00367065	0.00533766	0.00183532	0.00266883	29.3912	42.7391
12.059	8.099	7.875	8	3.67065	5.35714	0.00367065	0.00535714	0.00367065	0.00535714	0.00183532	0.00267857	29.3912	42.8951
12.0757	8.034	7.938	8	3.67065	5.35714	0.00367065	0.00535714	0.00367065	0.00535714	0.00183532	0.00267857	29.3912	42.8951
12.0923	7.967	7.879	8	3.67065	5.35714	0.00367065	0.00535714	0.00367065	0.00535714	0.00183532	0.00267857	29.3912	42.8951
12.109	7.914	7.833	8	3.67065	5.37662	0.00367065	0.00537662	0.00367065	0.00537662	0.00183532	0.00268831	29.3912	43.0511
12.1257	7.859	7.821	8	3.67065	5.37662	0.00367065	0.00537662	0.00367065	0.00537662	0.00183532	0.00268831	29.3912	43.0511
12.1424	8.016	7.928	8	3.70025	5.3961	0.00370025	0.0053961	0.00370025	0.0053961	0.00185012	0.00269805	29.6282	43.2071
12.1591	7.923	7.833	8	3.70025	5.41558	0.00370025	0.00541558	0.00370025	0.00541558	0.00185012	0.00270779	29.6282	43.363
12.1757	7.885	7.906	8	3.70025	5.41558	0.00370025	0.00541558	0.00370025	0.00541558	0.00185012	0.00270779	29.6282	43.363
12.1924	8.032	7.926	8	3.72985	5.43506	0.00372985	0.00543506	0.00372985	0.00543506	0.00186493	0.00271753	29.8652	43.519
12.2091	7.995	7.911	8	3.72985	5.43506	0.00372985	0.00543506	0.00372985	0.00543506	0.00186493	0.00271753	29.8652	43.519
12.2258	7.925	7.872	8	3.72985	5.43506	0.00372985	0.00543506	0.00372985	0.00543506	0.00186493	0.00271753	29.8652	43.519
12.2424	7.878	8.016	8	3.72985	5.45455	0.00372985	0.00545455	0.00372985	0.00545455	0.00186493	0.00272727	29.8652	43.675
12.2591	7.93	7.863	8	3.75945	5.47403	0.00375945	0.00547403	0.00375945	0.00547403	0.00187973	0.00273701	30.1023	43.831
12.2758	8.186	7.83	8	3.75945	5.47403	0.00375945	0.00547403	0.00375945	0.00547403	0.00187973	0.00273701	30.1023	43.831
12.2925	8.197	7.855	8	3.75945	5.49351	0.00375945	0.00549351	0.00375945	0.00549351	0.00187973	0.00274675	30.1023	43.987
12.3092	8.119	7.791	8	3.75945	5.51299	0.00375945	0.00551299	0.00375945	0.00551299	0.00187973	0.00275649	30.1023	44.1429
12.3258	8.069	7.891	8	3.75945	5.51299	0.00375945	0.00551299	0.00375945	0.00551299	0.00187973	0.00275649	30.1023	44.1429
12.3425	8.002	7.935	8	3.75945	5.53247	0.00375945	0.00553247	0.00375945	0.00553247	0.00187973	0.00276623	30.1023	44.2989
12.3592	7.946	7.93	8	3.75945	5.53247	0.00375945	0.00553247	0.00375945	0.00553247	0.00187973	0.00276623	30.1023	44.2989
12.3759	7.894	7.88	8	3.75945	5.53247	0.00375945	0.00553247	0.00375945	0.00553247	0.00187973	0.00276623	30.1023	44.2989
12.3926	8.012	8.091	8	3.78905	5.55195	0.00378905	0.00555195	0.00378905	0.00555195	0.00189453	0.00277597	30.3393	44.4549
12.4092	7.957	7.889	8	3.78905	5.57143	0.00378905	0.00557143	0.00378905	0.00557143	0.00189453	0.00278571	30.3393	44.6109
12.4259	7.894	8.059	8	3.78905	5.57143	0.00378905	0.00557143	0.00378905	0.00557143	0.00189453	0.00278571	30.3393	44.6109
12.4426	7.979	8.063	8	3.81866	5.57143	0.00381866	0.00557143	0.00381866	0.00557143	0.00190933	0.00278571	30.5763	44.6109
12.4593	7.969	8.01	8	3.81866	5.57143	0.00381866	0.00557143	0.00381866	0.00557143	0.00190933	0.00278571	30.5763	44.6109
12.476	7.912	7.958	8	3.81866	5.57143	0.00381866	0.00557143	0.00381866	0.00557143	0.00190933	0.00278571	30.5763	44.6109
12.4926	7.861	7.91	8	3.81866	5.57143	0.00381866	0.00557143	0.00381866	0.00557143	0.00190933	0.00278571	30.5763	44.6109
12.5093	7.958	7.861	8	3.84826	5.59091	0.00384826	0.00559091	0.00384826	0.00559091	0.00192413	0.00279545	30.8133	44.7669
12.526	8.057	8.216	8	3.84826	5.59091	0.00384826	0.00559091	0.00384826	0.00559091	0.00192413	0.00279545	30.8133	44.7669
12.5427	7.988	8.14	8	3.84826	5.59091	0.00384826	0.00559091	0.00384826	0.00559091	0.00192413	0.00279545	30.8133	44.7669
12.5593	7.937	8.074	8	3.84826	5.59091	0.00384826	0.00559091	0.00384826	0.00559091	0.00192413	0.00279545	30.8133	44.7669
12.576	7.871	8.023	8	3.84826	5.59091	0.00384826	0.00559091	0.00384826	0.00559091	0.00192413	0.00279545	30.8133	44.7669
12.5927	8.089	7.967	8	3.87786	5.59091	0.00387786	0.00559091	0.00387786	0.00559091	0.00193893	0.00279545	31.0504	44.7669
12.6094	8.064	7.915	8	3.87786	5.59091	0.00387786	0.00559091	0.00387786	0.00559091	0.00193893	0.00279545	31.0504	44.7669
12.6261	7.998	7.863	8	3.87786	5.59091	0.00387786	0.00559091	0.00387786	0.00559091	0.00193893	0.00279545	31.0504	44.7669
12.6427	7.934	7.833	8	3.87786	5.61039	0.00387786	0.00561039	0.00387786	0.00561039	0.00193893	0.00280519	31.0504	44.9229
12.6594	7.89	7.806	8	3.87786	5.62987	0.00387786	0.00562987	0.00387786	0.00562987	0.00193893	0.00281494	31.0504	45.0788
12.6761	7.84	7.964	8	3.87786	5.62987	0.00387786	0.00562987	0.00387786	0.00562987	0.00193893	0.00281494	31.0504	45.0788
12.6928	7.894	8.068	8	3.90746	5.64935	0.00390746	0.00564935	0.00390746	0.00564935	0.00195373	0.00282468	31.2874	45.2348
12.7095	7.836	7.963	8	3.93706	5.64935	0.00393706	0.00564935	0.00393706	0.00564935	0.00196853	0.00282468	31.5244	45.2348
12.7261	8.019	7.899	8	3.93706	5.64935	0.00393706	0.00564935	0.00393706	0.00564935	0.00196853	0.00282468	31.5244	45.2348
12.7428	7.963	8.163	8	3.93706	5.66883	0.00393706	0.00566883	0.00393706	0.00566883	0.00196853	0.00283442	31.5244	45.3908
12.7595	7.917	7.938	8	3.93706	5.66883	0.00393706	0.00566883	0.00393706	0.00566883	0.00196853	0.00283442	31.5244	45.3908
12.7762	7.862	7.872	8	3.93706	5.66883	0.00393706	0.00566883	0.00393706	0.00566883	0.00196853	0.00283442	31.5244	45.3908
12.7929	8.079	7.915	8	3.96667	5.68831	0.00396667	0.00568831	0.00396667	0.00568831	0.00198333	0.00284416	31.7614	45.5468
12.8095	8.036	7.861	8	3.96667	5.70779	0.00396667	0.00570779	0.00396667	0.00570779	0.00198333	0.0028539	31.7614	45.7028
12.8262	7.984	7.867	8	3.96667	5.70779	0.00396667	0.00570779	0.00396667	0.00570779	0.00198333	0.0028539	31.7614	45.7028
12.8429	7.933	8.016	8	3.96667	5.72727	0.00396667	0.00572727	0.00396667	0.00572727	0.00198333	0.00286364	31.7614	45.8588
12.8596	7.889	7.822	8	3.96667	5.74675	0.00396667	0.00574675	0.00396667	0.00574675	0.00198333	0.00287338	31.7614	46.0147
12.8762	7.839	8.16	8	3.96667	5.74675	0.00396667	0.00574675	0.00396667	0.00574675	0.00198333	0.00287338	31.7614	46.0147
12.8929	7.979	8.068	8	3.99627	5.74675	0.00399627	0.00574675	0.00399627	0.00574675	0.00199813	0.00287338	31.9985	46.0147
12.9096	7.948	8.016	8	3.99627	5.74675	0.00399627	0.00574675	0.00399627	0.00574675	0.00199813	0.00287338	31.9985	46.0147
12.9263	7.889	7.97	8	3.99627	5.74675	0.00399627	0.00574675	0.00399627	0.00574675	0.00199813	0.00287338	31.9985	46.0147
12.943	7.933	7.917	8	4.02587	5.74675	0.00402587	0.00574675	0.00402587	0.00574675	0.00201294	0.00287338	32.2355	46.0147
12.9596	7.9	7.864	8	4.02587	5.76623	0.00402587	0.00576623	0.00402587	0.00576623	0.00201294	0.00288312	32.2355	46.1707
12.9763	7.848	7.928	8	4.02587	5.76623	0.00402587	0.00576623	0.00402587	0.00576623	0.00201294	0.00288312	32.2355	46.1707
12.993	8.148	7.881	8	4.05547	5.78571	0.00405547	0.00578571	0.00405547	0.00578571	0.00202774	0.00289286	32.4725	46.3267
13.0097	8.053	7.842	8	4.05547	5.80519	0.00405547	0.00580519	0.00405547	0.00580519	0.00202774	0.0029026	32.4725	46.4827
13.0264	7.995	7.986	8	4.05547	5.80519	0.00405547	0.00580519	0.00405547	0.00580519	0.00202774	0.0029026	32.4725	46.4827
13.043	7.94	7.851	8	4.05547	5.80519	0.00405547	0.00580519	0.00405547	0.00580519	0.00202774	0.0029026	32.4725	46.4827
13.0597	7.887	7.788	8	4.05547	5.82468	0.00405547	0.00582468	0.00405547	0.00582468	0.00202774	0.00291234	32.4725	46.6387
13.0764	7.838	7.92	8	4.05547	5.82468	0.00405547	0.00582468	0.00405547	0.00582468	0.00202774	0.00291234	32.4725	46.6387
13.0931	8.179	8.002	8	4.08507	5.84416	0.00408507	0.00584416	0.00408507	0.00584416	0.00204254	0.00292208	32.7095	46.7946
13.1098	8.078	7.943	8	4.08507	5.84416	0.00408507	0.00584416	0.00408507	0.00584416	0.00204254	0.00292208	32.7095	46.7946
13.1264	8.099	7.888	8	4.08507	5.84416	0.00408507	0.00584416	0.00408507	0.00584416	0.00204254	0.00292208	32.7095	46.7946
13.1431	8.045	8.026	8	4.08507	5.86364	0.00408507	0.00586364	0.00408507	0.00586364	0.00204254	0.00293182	32.7095	46.9506
13.1598	7.983	7.904	8	4.08507	5.86364	0.00408507	0.00586364	0.00408507	0.00586364	0.00204254	0.00293182	32.7095	46.9506
13.1765	7.934	7.84	8	4.08507	5.86364	0.00408507	0.00586364	0.00408507	0.00586364	0.00204254	0.00293182	32.7095	46.9506
13.1931	7.876	7.997	8	4.08507	5.88312	0.00408507	0.00588312	0.00408507	0.00588312	0.00204254	0.00294156	32.7095	47.1066
13.2098	7.827	7.815	8	4.11468	5.9026	0.00411468	0.0059026	0.00411468	0.0059026	0.00205734	0.0029513	32.9466	47.2626
13.2265	7.826	7.951	8	4.11468	5.9026	0.00411468	0.0059026	0.00411468	0.0059026	0.00205734	0.0029513	32.9466	47.2626
13.2432	7.933	8.116	8	4.14428	5.92208	0.00414428	0.00592208	0.00414428	0.00592208	0.00207214	0.00296104	33.1836	47.4186
13.2599	7.941	7.984	8	4.14428	5.92208	0.00414428	0.00592208	0.00414428	0.00592208	0.00207214	0.00296104	33.1836	47.4186
13.2765	7.895	7.92	8	4.14428	5.92208	0.00414428	0.00592208	0.00414428	0.00592208	0.00207214	0.00296104	33.1836	47.4186
13.2932	8.19	8.052	8	4.17388	5.94156	0.00417388	0.00594156	0.00417388	0.00594156	0.00208694	0.00297078	33.4206	47.5746
13.3099	8.13	7.954	8	4.17388	5.94156	0.00417388	0.00594156	0.00417388	0.00594156	0.00208694	0.00297078	33.4206	47.5746
13.3266	8.08	7.874	8	4.17388	5.94156	0.00417388	0.00594156	0.00417388	0.00594156	0.00208694	0.00297078	33.4206	47.5746
13.3432	8.015	7.95	8	4.17388	5.96104	0.00417388	0.00596104	0.00417388	0.00596104	0.00208694	0.00298052	33.4206	47.7305
13.3599	7.956	7.846	8	4.17388	5.98052	0.00417388	0.00598052	0.00417388	0.00598052	0.00208694	0.00299026	33.4206	47.8865
13.3766	7.905	7.848	8	4.17388	5.98052	0.00417388	0.00598052	0.00417388	0.00598052	0.00208694	0.00299026	33.4206	47.8865
13.3933	7.863	7.911	8	4.17388	6	0.00417388	0.006	0.00417388	0.006	0.00208694	0.003	33.4206	48.0425
13.41	7.816	7.84	8	4.20348	6.01948	0.00420348	0.00601948	0.00420348	0.00601948	0.00210174	0.00300974	33.6576	48.1985
13.4267	7.985	8.332	8	4.20348	6.01948	0.00420348	0.00601948	0.00420348	0.00601948	0.00210174	0.00300974	33.6576	48.1985
13.4433	7.934	8.157	8	4.20348	6.01948	0.00420348	0.00601948	0.00420348	0.00601948	0.00210174	0.00300974	33.6576	48.1985
13.46	7.879	8.094	8	4.20348	6.01948	0.00420348	0.00601948	0.00420348	0.00601948	0.00210174	0.00300974	33.6576	48.1985
13.4767	7.828	8.025	8	4.20348	6.01948	0.00420348	0.00601948	0.00420348	0.00601948	0.00210174	0.00300974	33.6576	48.1985
13.4934	7.857	7.979	8	4.23308	6.01948	0.00423308	0.00601948	0.00423308	0.00601948	0.00211654	0.00300974	33.8947	48.1985
13.51	7.836	7.929	8	4.26269	6.01948	0.00426269	0.00601948	0.00426269	0.00601948	0.00213134	0.00300974	34.1317	48.1985
13.5267	7.981	7.874	8	4.26269	6.01948	0.00426269	0.00601948	0.00426269	0.00601948	0.00213134	0.00300974	34.1317	48.1985
13.5434	7.932	8.07	8	4.26269	6.03896	0.00426269	0.00603896	0.00426269	0.00603896	0.00213134	0.00301948	34.1317	48.3545
13.5601	7.875	7.89	8	4.26269	6.05844	0.00426269	0.00605844	0.00426269	0.00605844	0.00213134	0.00302922	34.1317	48.5104
13.5768	7.831	7.878	8	4.26269	6.05844	0.00426269	0.00605844	0.00426269	0.00605844	0.00213134	0.00302922	34.1317	48.5104
13.5934	8.045	8.067	8	4.29229	6.07792	0.00429229	0.00607792	0.00429229	0.00607792	0.00214614	0.00303896	34.3687	48.6664
13.6101	8.056	7.923	8	4.29229	6.07792	0.00429229	0.00607792	0.00429229	0.00607792	0.00214614	0.00303896	34.3687	48.6664
13.6268	8.005	7.82	8	4.29229	6.07792	0.00429229	0.00607792	0.00429229	0.00607792	0.00214614	0.00303896	34.3687	48.6664
13.6435	7.944	8.006	8	4.29229	6.0974	0.00429229	0.0060974	0.00429229	0.0060974	0.00214614	0.0030487	34.3687	48.8224
13.6601	7.895	7.939	8	4.29229	6.0974	0.00429229	0.0060974	0.00429229	0.0060974	0.00214614	0.0030487	34.3687	48.8224
13.6768	7.845	7.869	8	4.29229	6.0974	0.00429229	0.0060974	0.00429229	0.0060974	0.00214614	0.0030487	34.3687	48.8224
13.6935	7.991	8.089	8	4.32189	6.11688	0.00432189	0.00611688	0.00432189	0.00611688	0.00216095	0.00305844	34.6057	48.9784
13.7102	7.949	7.952	8	4.32189	6.11688	0.00432189	0.00611688	0.00432189	0.00611688	0.00216095	0.00305844	34.6057	48.9784
13.7269	7.9	7.858	8	4.32189	6.11688	0.00432189	0.00611688	0.00432189	0.00611688	0.00216095	0.00305844	34.6057	48.9784
13.7435	8.037	8.173	8	4.35149	6.13636	0.00435149	0.00613636	0.00435149	0.00613636	0.00217575	0.00306818	34.8428	49.1344
13.7602	7.962	7.86	8	4.35149	6.15584	0.00435149	0.00615584	0.00435149	0.00615584	0.00217575	0.00307792	34.8428	49.2904
13.7769	7.906	7.915	8	4.35149	6.15584	0.00435149	0.00615584	0.00435149	0.00615584	0.00217575	0.00307792	34.8428	49.2904
13.7936	7.852	8.034	8	4.35149	6.17532	0.00435149	0.00617532	0.00435149	0.00617532	0.00217575	0.00308766	34.8428	49.4463
13.8103	7.814	7.952	8	4.38109	6.17532	0.00438109	0.00617532	0.00438109	0.00617532	0.00219055	0.00308766	35.0798	49.4463
13.8269	8.13	7.881	8	4.38109	6.17532	0.00438109	0.00617532	0.00438109	0.00617532	0.00219055	0.00308766	35.0798	49.4463
13.8436	8.087	8.019	8	4.38109	6.19481	0.00438109	0.00619481	0.00438109	0.00619481	0.00219055	0.0030974	35.0798	49.6023
13.8603	8.01	8	8	4.38109	6.19481	0.00438109	0.00619481	0.00438109	0.00619481	0.00219055	0.0030974	35.0798	49.6023
13.877	7.97	7.926	8	4.38109	6.19481	0.00438109	0.00619481	0.00438109	0.00619481	0.00219055	0.0030974	35.0798	49.6023
13.8937	7.918	8.404	8	4.38109	6.21429	0.00438109	0.00621429	0.00438109	0.00621429	0.00219055	0.00310714	35.0798	49.7583
13.9103	7.948	7.892	8	4.4107	6.23377	0.0044107	0.00623377	0.0044107	0.00623377	0.00220535	0.00311688	35.3168	49.9143
13.927	8.084	8.033	8	4.4107	6.23377	0.0044107	0.00623377	0.0044107	0.00623377	0.00220535	0.00311688	35.3168	49.9143
13.9437	8.029	7.915	8	4.4107	6.23377	0.0044107	0.00623377	0.0044107	0.00623377	0.00220535	0.00311688	35.3168	49.9143
13.9604	7.977	7.871	8	4.4107	6.25325	0.0044107	0.00625325	0.0044107	0.00625325	0.00220535	0.00312662	35.3168	50.0703
13.977	7.921	7.836	8	4.4107	6.25325	0.0044107	0.00625325	0.0044107	0.00625325	0.00220535	0.00312662	35.3168	50.0703
13.9937	7.868	8.142	8	4.4107	6.27273	0.0044107	0.00627273	0.0044107	0.00627273	0.00220535	0.00313636	35.3168	50.2263
14.0104	7.833	7.836	8	4.4403	6.29221	0.0044403	0.00629221	0.0044403	0.00629221	0.00222015	0.0031461	35.5538	50.3822
14.0271	7.893	8.038	8	4.4403	6.29221	0.0044403	0.00629221	0.0044403	0.00629221	0.00222015	0.0031461	35.5538	50.3822
14.0438	8.114	7.951	8	4.4699	6.29221	0.0044699	0.00629221	0.0044699	0.00629221	0.00223495	0.0031461	35.7909	50.3822
14.0604	8.038	7.902	8	4.4699	6.29221	0.0044699	0.00629221	0.0044699	0.00629221	0.00223495	0.0031461	35.7909	50.3822
14.0771	7.986	7.857	8	4.4699	6.29221	0.0044699	0.00629221	0.0044699	0.00629221	0.00223495	0.0031461	35.7909	50.3822
14.0938	7.943	8.021	8	4.4699	6.31169	0.0044699	0.00631169	0.0044699	0.00631169	0.00223495	0.00315584	35.7909	50.5382
14.1105	7.878	7.925	8	4.4699	6.31169	0.0044699	0.00631169	0.0044699	0.00631169	0.00223495	0.00315584	35.7909	50.5382
14.1272	7.838	7.87	8	4.4699	6.31169	0.0044699	0.00631169	0.0044699	0.00631169	0.00223495	0.00315584	35.7909	50.5382
14.1438	8.098	8.334	8	4.4995	6.33117	0.0044995	0.00633117	0.0044995	0.00633117	0.00224975	0.00316558	36.0279	50.6942
14.1605	8.078	7.873	8	4.4995	6.35065	0.0044995	0.00635065	0.0044995	0.00635065	0.00224975	0.00317532	36.0279	50.8502
14.1772	8.015	8.201	8	4.4995	6.35065	0.0044995	0.00635065	0.0044995	0.00635065	0.00224975	0.00317532	36.0279	50.8502
14.1939	7.961	8.085	8	4.4995	6.35065	0.0044995	0.00635065	0.0044995	0.00635065	0.00224975	0.00317532	36.0279	50.8502
14.2106	7.911	8.021	8	4.4995	6.35065	0.0044995	0.00635065	0.0044995	0.00635065	0.00224975	0.00317532	36.0279	50.8502
14.2272	7.858	7.987	8	4.4995	6.35065	0.0044995	0.00635065	0.0044995	0.00635065	0.00224975	0.00317532	36.0279	50.8502
14.2439	7.894	7.893	8	4.5291	6.35065	0.0045291	0.00635065	0.0045291	0.00635065	0.00226455	0.00317532	36.2649	50.8502
14.2606	7.919	7.871	8	4.5291	6.37013	0.0045291	0.00637013	0.0045291	0.00637013	0.00226455	0.00318506	36.2649	51.0062
14.2773	7.864	8.116	8	4.5291	6.37013	0.0045291	0.00637013	0.0045291	0.00637013	0.00226455	0.00318506	36.2649	51.0062
14.294	7.888	8.002	8	4.55871	6.37013	0.00455871	0.00637013	0.00455871	0.00637013	0.00227935	0.00318506	36.5019	51.0062
14.3106	7.865	7.942	8	4.58831	6.37013	0.00458831	0.00637013	0.00458831	0.00637013	0.00229415	0.00318506	36.739	51.0062
14.3273	8.04	7.888	8	4.58831	6.37013	0.00458831	0.00637013	0.00458831	0.00637013	0.00229415	0.00318506	36.739	51.0062
14.344	8.004	8.584	8	4.58831	6.38961	0.00458831	0.00638961	0.00458831	0.00638961	0.00229415	0.00319481	36.739	51.1621
14.3607	7.937	7.918	8	4.58831	6.38961	0.00458831	0.00638961	0.00458831	0.00638961	0.00229415	0.00319481	36.739	51.1621
14.3774	7.89	7.86	8	4.58831	6.38961	0.00458831	0.00638961	0.00458831	0.00638961	0.00229415	0.00319481	36.739	51.1621
14.394	8.074	7.838	8	4.61791	6.40909	0.00461791	0.00640909	0.00461791	0.00640909	0.00230896	0.00320455	36.976	51.3181
14.4107	8.124	7.836	8	4.61791	6.42857	0.00461791	0.00642857	0.00461791	0.00642857	0.00230896	0.00321429	36.976	51.4741
14.4274	8.066	7.942	8	4.61791	6.42857	0.00461791	0.00642857	0.00461791	0.00642857	0.00230896	0.00321429	36.976	51.4741
14.4441	8.005	8.609	8	4.61791	6.44805	0.00461791	0.00644805	0.00461791	0.00644805	0.00230896	0.00322403	36.976	51.6301
14.4607	7.946	8.023	8	4.61791	6.44805	0.00461791	0.00644805	0.00461791	0.00644805	0.00230896	0.00322403	36.976	51.6301
14.4774	7.901	7.951	8	4.61791	6.44805	0.00461791	0.00644805	0.00461791	0.00644805	0.00230896	0.00322403	36.976	51.6301
14.4941	7.845	7.916	8	4.61791	6.44805	0.00461791	0.00644805	0.00461791	0.00644805	0.00230896	0.00322403	36.976	51.6301
14.5108	7.799	7.868	8	4.64751	6.46753	0.00464751	0.00646753	0.00464751	0.00646753	0.00232376	0.00323377	37.213	51.7861
14.5275	7.92	8.01	8	4.64751	6.46753	0.00464751	0.00646753	0.00464751	0.00646753	0.00232376	0.00323377	37.213	51.7861
14.5441	7.867	7.963	8	4.64751	6.46753	0.00464751	0.00646753	0.00464751	0.00646753	0.00232376	0.00323377	37.213	51.7861
14.5608	7.823	7.91	8	4.67711	6.46753	0.00467711	0.00646753	0.00467711	0.00646753	0.00233856	0.00323377	37.45	51.7861
14.5775	8.025	7.861	8	4.67711	6.46753	0.00467711	0.00646753	0.00467711	0.00646753	0.00233856	0.00323377	37.45	51.7861
14.5942	7.973	8.009	8	4.67711	6.48701	0.00467711	0.00648701	0.00467711	0.00648701	0.00233856	0.00324351	37.45	51.9421
14.6109	7.922	7.869	8	4.67711	6.50649	0.00467711	0.00650649	0.00467711	0.00650649	0.00233856	0.00325325	37.45	52.098
14.6275	7.864	7.916	8	4.67711	6.50649	0.00467711	0.00650649	0.00467711	0.00650649	0.00233856	0.00325325	37.45	52.098
14.6442	8.128	8.09	8	4.70672	6.52597	0.00470672	0.00652597	0.00470672	0.00652597	0.00235336	0.00326299	37.6871	52.254
14.6609	8.095	7.937	8	4.70672	6.52597	0.00470672	0.00652597	0.00470672	0.00652597	0.00235336	0.00326299	37.6871	52.254
14.6776	8.037	7.87	8	4.70672	6.52597	0.00470672	0.00652597	0.00470672	0.00652597	0.00235336	0.00326299	37.6871	52.254
14.6943	7.986	8.149	8	4.70672	6.54545	0.00470672	0.00654545	0.00470672	0.00654545	0.00235336	0.00327273	37.6871	52.41
14.7109	7.932	7.981	8	4.70672	6.54545	0.00470672	0.00654545	0.00470672	0.00654545	0.00235336	0.00327273	37.6871	52.41
14.7276	7.886	7.923	8	4.70672	6.54545	0.00470672	0.00654545	0.00470672	0.00654545	0.00235336	0.00327273	37.6871	52.41
14.7443	8.065	7.885	8	4.73632	6.54545	0.00473632	0.00654545	0.00473632	0.00654545	0.00236816	0.00327273	37.9241	52.41
14.761	7.988	7.834	8	4.73632	6.56494	0.00473632	0.00656494	0.00473632	0.00656494	0.00236816	0.00328247	37.9241	52.566
14.7776	7.939	7.966	8	4.73632	6.56494	0.00473632	0.00656494	0.00473632	0.00656494	0.00236816	0.00328247	37.9241	52.566
14.7943	7.886	7.872	8	4.73632	6.56494	0.00473632	0.00656494	0.00473632	0.00656494	0.00236816	0.00328247	37.9241	52.566
14.811	7.842	7.829	8	4.76592	6.58442	0.00476592	0.00658442	0.00476592	0.00658442	0.00238296	0.00329221	38.1611	52.722
14.8277	7.925	7.953	8	4.76592	6.58442	0.00476592	0.00658442	0.00476592	0.00658442	0.00238296	0.00329221	38.1611	52.722
14.8444	7.88	7.874	8	4.76592	6.6039	0.00476592	0.0066039	0.00476592	0.0066039	0.00238296	0.00330195	38.1611	52.8779
14.861	7.835	7.84	8	4.79552	6.62338	0.00479552	0.00662338	0.00479552	0.00662338	0.00239776	0.00331169	38.3981	53.0339
14.8777	8.037	7.94	8	4.79552	6.62338	0.00479552	0.00662338	0.00479552	0.00662338	0.00239776	0.00331169	38.3981	53.0339
14.8944	7.983	8.141	8	4.79552	6.64286	0.00479552	0.00664286	0.00479552	0.00664286	0.00239776	0.00332143	38.3981	53.1899
14.9111	7.935	7.962	8	4.79552	6.64286	0.00479552	0.00664286	0.00479552	0.00664286	0.00239776	0.00332143	38.3981	53.1899
14.9278	7.879	7.918	8	4.79552	6.64286	0.00479552	0.00664286	0.00479552	0.00664286	0.00239776	0.00332143	38.3981	53.1899
14.9444	8.048	8.2	8	4.82512	6.66234	0.00482512	0.00666234	0.00482512	0.00666234	0.00241256	0.00333117	38.6352	53.3459
14.9611	8.09	7.997	8	4.82512	6.66234	0.00482512	0.00666234	0.00482512	0.00666234	0.00241256	0.00333117	38.6352	53.3459
14.9778	8.025	7.937	8	4.82512	6.66234	0.00482512	0.00666234	0.00482512	0.00666234	0.00241256	0.00333117	38.6352	53.3459
14.9945	7.984	7.883	8	4.82512	6.66234	0.00482512	0.00666234	0.00482512	0.00666234	0.00241256	0.00333117	38.6352	53.3459
15.0112	7.926	7.84	8	4.82512	6.68182	0.00482512	0.00668182	0.00482512	0.00668182	0.00241256	0.00334091	38.6352	53.5019
15.0278	7.882	7.917	8	4.82512	6.68182	0.00482512	0.00668182	0.00482512	0.00668182	0.00241256	0.00334091	38.6352	53.5019
15.0445	7.976	7.955	8	4.85473	6.7013	0.00485473	0.0067013	0.00485473	0.0067013	0.00242736	0.00335065	38.8722	53.6579
15.0612	7.936	7.878	8	4.85473	6.72078	0.00485473	0.00672078	0.00485473	0.00672078	0.00242736	0.00336039	38.8722	53.8138
15.0779	7.888	8.041	8	4.85473	6.72078	0.00485473	0.00672078	0.00485473	0.00672078	0.00242736	0.00336039	38.8722	53.8138
15.0946	7.926	7.979	8	4.88433	6.72078	0.00488433	0.00672078	0.00488433	0.00672078	0.00244216	0.00336039	39.1092	53.8138
15.1112	7.904	7.919	8	4.88433	6.72078	0.00488433	0.00672078	0.00488433	0.00672078	0.00244216	0.00336039	39.1092	53.8138
15.1279	7.861	7.874	8	4.88433	6.72078	0.00488433	0.00672078	0.00488433	0.00672078	0.00244216	0.00336039	39.1092	53.8138
15.1446	8.073	8.069	8	4.91393	6.74026	0.00491393	0.00674026	0.00491393	0.00674026	0.00245697	0.00337013	39.3462	53.9698
15.1613	7.993	7.961	8	4.91393	6.74026	0.00491393	0.00674026	0.00491393	0.00674026	0.00245697	0.00337013	39.3462	53.9698
15.178	7.949	7.927	8	4.91393	6.74026	0.00491393	0.00674026	0.00491393	0.00674026	0.00245697	0.00337013	39.3462	53.9698
15.1946	7.906	7.881	8	4.91393	6.74026	0.00491393	0.00674026	0.00491393	0.00674026	0.00245697	0.00337013	39.3462	53.9698
15.2113	7.849	7.844	8	4.94353	6.75974	0.00494353	0.00675974	0.00494353	0.00675974	0.00247177	0.00337987	39.5833	54.1258
15.228	8.073	7.911	8	4.94353	6.75974	0.00494353	0.00675974	0.00494353	0.00675974	0.00247177	0.00337987	39.5833	54.1258
15.2447	8.043	8.139	8	4.94353	6.77922	0.00494353	0.00677922	0.00494353	0.00677922	0.00247177	0.00338961	39.5833	54.2818
15.2613	7.982	7.949	8	4.94353	6.77922	0.00494353	0.00677922	0.00494353	0.00677922	0.00247177	0.00338961	39.5833	54.2818
15.278	7.943	7.873	8	4.94353	6.77922	0.00494353	0.00677922	0.00494353	0.00677922	0.00247177	0.00338961	39.5833	54.2818
15.2947	7.896	7.828	8	4.94353	6.7987	0.00494353	0.0067987	0.00494353	0.0067987	0.00247177	0.00339935	39.5833	54.4378
15.3114	7.915	7.792	8	4.94353	6.81818	0.00494353	0.00681818	0.00494353	0.00681818	0.00247177	0.00340909	39.5833	54.5938
15.3281	7.863	7.93	8	4.94353	6.81818	0.00494353	0.00681818	0.00494353	0.00681818	0.00247177	0.00340909	39.5833	54.5938
15.3447	7.97	8.139	8	4.97313	6.83766	0.00497313	0.00683766	0.00497313	0.00683766	0.00248657	0.00341883	39.8203	54.7497
15.3614	8.051	7.937	8	4.97313	6.83766	0.00497313	0.00683766	0.00497313	0.00683766	0.00248657	0.00341883	39.8203	54.7497
15.3781	8	7.878	8	4.97313	6.83766	0.00497313	0.00683766	0.00497313	0.00683766	0.00248657	0.00341883	39.8203	54.7497
15.3948	7.951	8.115	8	4.97313	6.85714	0.00497313	0.00685714	0.00497313	0.00685714	0.00248657	0.00342857	39.8203	54.9057
15.4115	7.895	7.935	8	4.97313	6.85714	0.00497313	0.00685714	0.00497313	0.00685714	0.00248657	0.00342857	39.8203	54.9057
15.4281	7.849	7.889	8	4.97313	6.85714	0.00497313	0.00685714	0.00497313	0.00685714	0.00248657	0.00342857	39.8203	54.9057
15.4448	7.965	8.111	8	5.00274	6.87662	0.00500274	0.00687662	0.00500274	0.00687662	0.00250137	0.00343831	40.0573	55.0617
15.4615	8.135	7.953	8	5.00274	6.87662	0.00500274	0.00687662	0.00500274	0.00687662	0.00250137	0.00343831	40.0573	55.0617
15.4782	8.058	7.889	8	5.00274	6.87662	0.00500274	0.00687662	0.00500274	0.00687662	0.00250137	0.00343831	40.0573	55.0617
15.4949	8.025	7.865	8	5.00274	6.8961	0.00500274	0.0068961	0.00500274	0.0068961	0.00250137	0.00344805	40.0573	55.2177
15.5115	7.962	7.859	8	5.00274	6.91558	0.00500274	0.00691558	0.00500274	0.00691558	0.00250137	0.00345779	40.0573	55.3737
15.5282	7.912	8.025	8	5.00274	6.91558	0.00500274	0.00691558	0.00500274	0.00691558	0.00250137	0.00345779	40.0573	55.3737
15.5449	7.868	7.793	8	5.00274	6.91558	0.00500274	0.00691558	0.00500274	0.00691558	0.00250137	0.00345779	40.0573	55.3737
15.5616	7.882	7.743	8	5.03234	6.93506	0.00503234	0.00693506	0.00503234	0.00693506	0.00251617	0.00346753	40.2944	55.5296
15.5782	7.994	7.91	8	5.03234	6.93506	0.00503234	0.00693506	0.00503234	0.00693506	0.00251617	0.00346753	40.2944	55.5296
15.5949	7.936	8.192	8	5.03234	6.95455	0.00503234	0.00695455	0.00503234	0.00695455	0.00251617	0.00347727	40.2944	55.6856
15.6116	7.892	7.949	8	5.03234	6.95455	0.00503234	0.00695455	0.00503234	0.00695455	0.00251617	0.00347727	40.2944	55.6856
15.6283	7.837	7.928	8	5.03234	6.95455	0.00503234	0.00695455	0.00503234	0.00695455	0.00251617	0.00347727	40.2944	55.6856
15.645	7.918	7.881	8	5.06194	6.95455	0.00506194	0.00695455	0.00506194	0.00695455	0.00253097	0.00347727	40.5314	55.6856
15.6616	7.869	7.85	8	5.09154	6.97403	0.00509154	0.00697403	0.00509154	0.00697403	0.00254577	0.00348701	40.7684	55.8416
15.6783	8.135	7.949	8	5.09154	6.97403	0.00509154	0.00697403	0.00509154	0.00697403	0.00254577	0.00348701	40.7684	55.8416
15.695	8.085	7.888	8	5.09154	6.97403	0.00509154	0.00697403	0.00509154	0.00697403	0.00254577	0.00348701	40.7684	55.8416
15.7117	8.021	7.826	8	5.09154	6.99351	0.00509154	0.00699351	0.00509154	0.00699351	0.00254577	0.00349675	40.7684	55.9976
15.7284	7.974	7.806	8	5.09154	6.99351	0.00509154	0.00699351	0.00509154	0.00699351	0.00254577	0.00349675	40.7684	55.9976
15.745	7.92	8.236	8	5.09154	7.01299	0.00509154	0.00701299	0.00509154	0.00701299	0.00254577	0.00350649	40.7684	56.1536
15.7617	7.872	7.826	8	5.12114	7.03247	0.00512114	0.00703247	0.00512114	0.00703247	0.00256057	0.00351623	41.0054	56.3096
15.7784	8.079	7.94	8	5.12114	7.03247	0.00512114	0.00703247	0.00512114	0.00703247	0.00256057	0.00351623	41.0054	56.3096
15.7951	8.025	7.925	8	5.12114	7.03247	0.00512114	0.00703247	0.00512114	0.00703247	0.00256057	0.00351623	41.0054	56.3096
15.8118	7.967	7.896	8	5.12114	7.05195	0.00512114	0.00705195	0.00512114	0.00705195	0.00256057	0.00352597	41.0054	56.4655
15.8284	7.922	7.94	8	5.12114	7.05195	0.00512114	0.00705195	0.00512114	0.00705195	0.00256057	0.00352597	41.0054	56.4655
15.8451	7.868	7.925	8	5.12114	7.05195	0.00512114	0.00705195	0.00512114	0.00705195	0.00256057	0.00352597	41.0054	56.4655
15.8618	7.821	7.876	8	5.15075	7.07143	0.00515075	0.00707143	0.00515075	0.00707143	0.00257537	0.00353571	41.2425	56.6215
15.8785	7.882	7.876	8	5.15075	7.07143	0.00515075	0.00707143	0.00515075	0.00707143	0.00257537	0.00353571	41.2425	56.6215
15.8952	7.914	7.89	8	5.18035	7.07143	0.00518035	0.00707143	0.00518035	0.00707143	0.00259017	0.00353571	41.4795	56.6215
15.9118	7.917	7.849	8	5.18035	7.09091	0.00518035	0.00709091	0.00518035	0.00709091	0.00259017	0.00354545	41.4795	56.7775
15.9285	7.87	7.81	8	5.18035	7.09091	0.00518035	0.00709091	0.00518035	0.00709091	0.00259017	0.00354545	41.4795	56.7775
15.9452	8.059	8.032	8	5.20995	7.11039	0.00520995	0.00711039	0.00520995	0.00711039	0.00260498	0.00355519	41.7165	56.9335
15.9619	8.024	7.887	8	5.20995	7.12987	0.00520995	0.00712987	0.00520995	0.00712987	0.00260498	0.00356494	41.7165	57.0895
15.9786	7.973	7.953	8	5.20995	7.12987	0.00520995	0.00712987	0.00520995	0.00712987	0.00260498	0.00356494	41.7165	57.0895
15.9952	7.927	7.937	8	5.20995	7.12987	0.00520995	0.00712987	0.00520995	0.00712987	0.00260498	0.00356494	41.7165	57.0895
16.0119	7.881	7.906	8	5.23955	7.12987	0.00523955	0.00712987	0.00523955	0.00712987	0.00261978	0.00356494	41.9535	57.0895
16.0286	8.098	7.866	8	5.23955	7.12987	0.00523955	0.00712987	0.00523955	0.00712987	0.00261978	0.00356494	41.9535	57.0895
16.0453	8.039	8.227	8	5.23955	7.14935	0.00523955	0.00714935	0.00523955	0.00714935	0.00261978	0.00357468	41.9535	57.2454
16.0619	7.99	7.966	8	5.23955	7.14935	0.00523955	0.00714935	0.00523955	0.00714935	0.00261978	0.00357468	41.9535	57.2454
16.0786	7.943	7.927	8	5.23955	7.14935	0.00523955	0.00714935	0.00523955	0.00714935	0.00261978	0.00357468	41.9535	57.2454
16.0953	7.894	7.896	8	5.23955	7.14935	0.00523955	0.00714935	0.00523955	0.00714935	0.00261978	0.00357468	41.9535	57.2454
16.112	7.842	7.856	8	5.26915	7.16883	0.00526915	0.00716883	0.00526915	0.00716883	0.00263458	0.00358442	42.1906	57.4014
16.1287	7.902	7.92	8	5.26915	7.16883	0.00526915	0.00716883	0.00526915	0.00716883	0.00263458	0.00358442	42.1906	57.4014
16.1453	7.86	8.004	8	5.26915	7.18831	0.00526915	0.00718831	0.00526915	0.00718831	0.00263458	0.00359416	42.1906	57.5574
16.162	7.813	7.942	8	5.29876	7.18831	0.00529876	0.00718831	0.00529876	0.00718831	0.00264938	0.00359416	42.4276	57.5574
16.1787	7.982	7.901	8	5.29876	7.18831	0.00529876	0.00718831	0.00529876	0.00718831	0.00264938	0.00359416	42.4276	57.5574
16.1954	7.933	8.16	8	5.29876	7.20779	0.00529876	0.00720779	0.00529876	0.00720779	0.00264938	0.0036039	42.4276	57.7134
16.2121	7.89	7.959	8	5.29876	7.20779	0.00529876	0.00720779	0.00529876	0.00720779	0.00264938	0.0036039	42.4276	57.7134
16.2287	7.837	7.914	8	5.29876	7.20779	0.00529876	0.00720779	0.00529876	0.00720779	0.00264938	0.0036039	42.4276	57.7134
16.2454	8.074	8.139	8	5.32836	7.22727	0.00532836	0.00722727	0.00532836	0.00722727	0.00266418	0.00361364	42.6646	57.8694
16.2621	8.121	8.01	8	5.32836	7.22727	0.00532836	0.00722727	0.00532836	0.00722727	0.00266418	0.00361364	42.6646	57.8694
16.2788	8.062	7.965	8	5.32836	7.22727	0.00532836	0.00722727	0.00532836	0.00722727	0.00266418	0.00361364	42.6646	57.8694
16.2954	8.002	7.925	8	5.32836	7.22727	0.00532836	0.00722727	0.00532836	0.00722727	0.00266418	0.00361364	42.6646	57.8694
16.3121	7.951	7.882	8	5.32836	7.24675	0.00532836	0.00724675	0.00532836	0.00724675	0.00266418	0.00362338	42.6646	58.0254
16.3288	7.897	8.039	8	5.32836	7.24675	0.00532836	0.00724675	0.00532836	0.00724675	0.00266418	0.00362338	42.6646	58.0254
16.3455	7.962	8.044	8	5.35796	7.24675	0.00535796	0.00724675	0.00535796	0.00724675	0.00267898	0.00362338	42.9016	58.0254
16.3622	8.025	7.978	8	5.35796	7.24675	0.00535796	0.00724675	0.00535796	0.00724675	0.00267898	0.00362338	42.9016	58.0254
16.3788	7.985	7.935	8	5.35796	7.24675	0.00535796	0.00724675	0.00535796	0.00724675	0.00267898	0.00362338	42.9016	58.0254
16.3955	7.932	7.9	8	5.35796	7.24675	0.00535796	0.00724675	0.00535796	0.00724675	0.00267898	0.00362338	42.9016	58.0254
16.4122	7.882	7.88	8	5.38756	7.26623	0.00538756	0.00726623	0.00538756	0.00726623	0.00269378	0.00363312	43.1387	58.1813
16.4289	7.965	7.957	8	5.38756	7.26623	0.00538756	0.00726623	0.00538756	0.00726623	0.00269378	0.00363312	43.1387	58.1813
16.4455	7.91	7.915	8	5.38756	7.26623	0.00538756	0.00726623	0.00538756	0.00726623	0.00269378	0.00363312	43.1387	58.1813
16.4622	7.871	7.877	8	5.41716	7.28571	0.00541716	0.00728571	0.00541716	0.00728571	0.00270858	0.00364286	43.3757	58.3373
16.4789	8.061	7.868	8	5.41716	7.28571	0.00541716	0.00728571	0.00541716	0.00728571	0.00270858	0.00364286	43.3757	58.3373
16.4956	7.999	7.967	8	5.41716	7.30519	0.00541716	0.00730519	0.00541716	0.00730519	0.00270858	0.0036526	43.3757	58.4933
16.5123	7.951	7.943	8	5.41716	7.30519	0.00541716	0.00730519	0.00541716	0.00730519	0.00270858	0.0036526	43.3757	58.4933
16.5289	7.904	7.897	8	5.41716	7.30519	0.00541716	0.00730519	0.00541716	0.00730519	0.00270858	0.0036526	43.3757	58.4933
16.5456	7.859	8.11	8	5.41716	7.32468	0.00541716	0.00732468	0.00541716	0.00732468	0.00270858	0.00366234	43.3757	58.6493
16.5623	7.814	7.996	8	5.44677	7.32468	0.00544677	0.00732468	0.00544677	0.00732468	0.00272338	0.00366234	43.6127	58.6493
16.579	8.045	7.968	8	5.44677	7.32468	0.00544677	0.00732468	0.00544677	0.00732468	0.00272338	0.00366234	43.6127	58.6493
16.5957	8.018	7.912	8	5.44677	7.32468	0.00544677	0.00732468	0.00544677	0.00732468	0.00272338	0.00366234	43.6127	58.6493
16.6123	8.006	7.856	8	5.44677	7.34416	0.00544677	0.00734416	0.00544677	0.00734416	0.00272338	0.00367208	43.6127	58.8053
16.629	7.96	8.028	8	5.44677	7.34416	0.00544677	0.00734416	0.00544677	0.00734416	0.00272338	0.00367208	43.6127	58.8053
16.6457	7.901	8.084	8	5.44677	7.34416	0.00544677	0.00734416	0.00544677	0.00734416	0.00272338	0.00367208	43.6127	58.8053
16.6624	7.857	8.05	8	5.47637	7.34416	0.00547637	0.00734416	0.00547637	0.00734416	0.00273818	0.00367208	43.8497	58.8053
16.6791	7.86	8.005	8	5.47637	7.34416	0.00547637	0.00734416	0.00547637	0.00734416	0.00273818	0.00367208	43.8497	58.8053
16.6957	7.897	7.962	8	5.50597	7.34416	0.00550597	0.00734416	0.00550597	0.00734416	0.00275299	0.00367208	44.0868	58.8053
16.7124	7.885	7.923	8	5.53557	7.34416	0.00553557	0.00734416	0.00553557	0.00734416	0.00276779	0.00367208	44.3238	58.8053
16.7291	8.077	7.883	8	5.53557	7.34416	0.00553557	0.00734416	0.00553557	0.00734416	0.00276779	0.00367208	44.3238	58.8053
16.7458	8.018	7.906	8	5.53557	7.36364	0.00553557	0.00736364	0.00553557	0.00736364	0.00276779	0.00368182	44.3238	58.9613
16.7625	7.969	7.889	8	5.53557	7.38312	0.00553557	0.00738312	0.00553557	0.00738312	0.00276779	0.00369156	44.3238	59.1172
16.7791	7.923	7.948	8	5.53557	7.38312	0.00553557	0.00738312	0.00553557	0.00738312	0.00276779	0.00369156	44.3238	59.1172
16.7958	7.875	7.923	8	5.53557	7.38312	0.00553557	0.00738312	0.00553557	0.00738312	0.00276779	0.00369156	44.3238	59.1172
16.8125	7.827	7.88	8	5.56517	7.38312	0.00556517	0.00738312	0.00556517	0.00738312	0.00278259	0.00369156	44.5608	59.1172
16.8292	8.041	8.264	8	5.56517	7.4026	0.00556517	0.0074026	0.00556517	0.0074026	0.00278259	0.0037013	44.5608	59.2732
16.8458	7.991	8.312	8	5.56517	7.4026	0.00556517	0.0074026	0.00556517	0.0074026	0.00278259	0.0037013	44.5608	59.2732
16.8625	7.934	8.285	8	5.56517	7.4026	0.00556517	0.0074026	0.00556517	0.0074026	0.00278259	0.0037013	44.5608	59.2732
16.8792	7.887	8.236	8	5.56517	7.4026	0.00556517	0.0074026	0.00556517	0.0074026	0.00278259	0.0037013	44.5608	59.2732
16.8959	7.981	8.187	8	5.59478	7.4026	0.00559478	0.0074026	0.00559478	0.0074026	0.00279739	0.0037013	44.7978	59.2732
16.9126	7.937	8.136	8	5.59478	7.4026	0.00559478	0.0074026	0.00559478	0.0074026	0.00279739	0.0037013	44.7978	59.2732
16.9292	7.898	8.087	8	5.59478	7.4026	0.00559478	0.0074026	0.00559478	0.0074026	0.00279739	0.0037013	44.7978	59.2732
16.9459	8.015	8.041	8	5.62438	7.4026	0.00562438	0.0074026	0.00562438	0.0074026	0.00281219	0.0037013	45.0349	59.2732
16.9626	7.969	7.995	8	5.62438	7.4026	0.00562438	0.0074026	0.00562438	0.0074026	0.00281219	0.0037013	45.0349	59.2732
16.9793	7.919	7.948	8	5.62438	7.4026	0.00562438	0.0074026	0.00562438	0.0074026	0.00281219	0.0037013	45.0349	59.2732
16.9959	7.864	7.909	8	5.62438	7.4026	0.00562438	0.0074026	0.00562438	0.0074026	0.00281219	0.0037013	45.0349	59.2732
17.0126	7.821	7.867	8	5.65398	7.42208	0.00565398	0.00742208	0.00565398	0.00742208	0.00282699	0.00371104	45.2719	59.4292
17.0293	8.196	7.944	8	5.65398	7.42208	0.00565398	0.00742208	0.00565398	0.00742208	0.00282699	0.00371104	45.2719	59.4292
17.046	8.148	7.908	8	5.65398	7.42208	0.00565398	0.00742208	0.00565398	0.00742208	0.00282699	0.00371104	45.2719	59.4292
17.0627	8.084	7.848	8	5.65398	7.42208	0.00565398	0.00742208	0.00565398	0.00742208	0.00282699	0.00371104	45.2719	59.4292
17.0793	8.031	7.854	8	5.65398	7.44156	0.00565398	0.00744156	0.00565398	0.00744156	0.00282699	0.00372078	45.2719	59.5852
17.096	7.974	8.078	8	5.65398	7.46104	0.00565398	0.00746104	0.00565398	0.00746104	0.00282699	0.00373052	45.2719	59.7412
17.1127	7.922	8	8	5.65398	7.46104	0.00565398	0.00746104	0.00565398	0.00746104	0.00282699	0.00373052	45.2719	59.7412
17.1294	7.872	7.974	8	5.65398	7.46104	0.00565398	0.00746104	0.00565398	0.00746104	0.00282699	0.00373052	45.2719	59.7412
17.1461	7.948	7.942	8	5.68358	7.46104	0.00568358	0.00746104	0.00568358	0.00746104	0.00284179	0.00373052	45.5089	59.7412
17.1627	7.952	7.899	8	5.68358	7.46104	0.00568358	0.00746104	0.00568358	0.00746104	0.00284179	0.00373052	45.5089	59.7412
17.1794	7.9	8.115	8	5.68358	7.48052	0.00568358	0.00748052	0.00568358	0.00748052	0.00284179	0.00374026	45.5089	59.8971
17.1961	7.962	8.057	8	5.71318	7.48052	0.00571318	0.00748052	0.00571318	0.00748052	0.00285659	0.00374026	45.7459	59.8971
17.2128	7.897	8	8	5.71318	7.48052	0.00571318	0.00748052	0.00571318	0.00748052	0.00285659	0.00374026	45.7459	59.8971
17.2294	7.855	7.958	8	5.71318	7.48052	0.00571318	0.00748052	0.00571318	0.00748052	0.00285659	0.00374026	45.7459	59.8971
17.2461	7.919	7.919	8	5.74279	7.48052	0.00574279	0.00748052	0.00574279	0.00748052	0.00287139	0.00374026	45.983	59.8971
17.2628	7.999	7.878	8	5.74279	7.48052	0.00574279	0.00748052	0.00574279	0.00748052	0.00287139	0.00374026	45.983	59.8971
17.2795	7.949	7.936	8	5.74279	7.5	0.00574279	0.0075	0.00574279	0.0075	0.00287139	0.00375	45.983	60.0531
17.2962	7.899	7.899	8	5.74279	7.5	0.00574279	0.0075	0.00574279	0.0075	0.00287139	0.00375	45.983	60.0531
17.3129	7.854	7.86	8	5.77239	7.5	0.00577239	0.0075	0.00577239	0.0075	0.00288619	0.00375	46.22	60.0531
17.3295	8.104	7.885	8	5.77239	7.51948	0.00577239	0.00751948	0.00577239	0.00751948	0.00288619	0.00375974	46.22	60.2091
17.3462	8.058	7.933	8	5.77239	7.53896	0.00577239	0.00753896	0.00577239	0.00753896	0.00288619	0.00376948	46.22	60.3651
17.3629	7.999	7.942	8	5.77239	7.53896	0.00577239	0.00753896	0.00577239	0.00753896	0.00288619	0.00376948	46.22	60.3651
17.3796	7.95	7.903	8	5.77239	7.53896	0.00577239	0.00753896	0.00577239	0.00753896	0.00288619	0.00376948	46.22	60.3651
17.3962	7.9	8.153	8	5.77239	7.55844	0.00577239	0.00755844	0.00577239	0.00755844	0.00288619	0.00377922	46.22	60.5211
17.4129	7.849	8.048	8	5.80199	7.55844	0.00580199	0.00755844	0.00580199	0.00755844	0.002901	0.00377922	46.457	60.5211
17.4296	7.933	7.983	8	5.80199	7.55844	0.00580199	0.00755844	0.00580199	0.00755844	0.002901	0.00377922	46.457	60.5211
17.4463	7.878	7.935	8	5.80199	7.55844	0.00580199	0.00755844	0.00580199	0.00755844	0.002901	0.00377922	46.457	60.5211
17.463	7.841	7.894	8	5.83159	7.55844	0.00583159	0.00755844	0.00583159	0.00755844	0.0029158	0.00377922	46.694	60.5211
17.4796	7.882	8.089	8	5.83159	7.57792	0.00583159	0.00757792	0.00583159	0.00757792	0.0029158	0.00378896	46.694	60.6771
17.4963	8.048	8.042	8	5.86119	7.57792	0.00586119	0.00757792	0.00586119	0.00757792	0.0029306	0.00378896	46.9311	60.6771
17.513	8.023	8.004	8	5.86119	7.57792	0.00586119	0.00757792	0.00586119	0.00757792	0.0029306	0.00378896	46.9311	60.6771
17.5297	7.967	7.961	8	5.86119	7.57792	0.00586119	0.00757792	0.00586119	0.00757792	0.0029306	0.00378896	46.9311	60.6771
17.5464	7.92	7.925	8	5.86119	7.57792	0.00586119	0.00757792	0.00586119	0.00757792	0.0029306	0.00378896	46.9311	60.6771
17.563	7.872	7.884	8	5.8908	7.57792	0.0058908	0.00757792	0.0058908	0.00757792	0.0029454	0.00378896	47.1681	60.6771
17.5797	8.128	7.963	8	5.8908	7.5974	0.0058908	0.0075974	0.0058908	0.0075974	0.0029454	0.0037987	47.1681	60.833
17.5964	8.076	7.92	8	5.8908	7.5974	0.0058908	0.0075974	0.0058908	0.0075974	0.0029454	0.0037987	47.1681	60.833
17.6131	8.018	7.881	8	5.8908	7.5974	0.0058908	0.0075974	0.0058908	0.0075974	0.0029454	0.0037987	47.1681	60.833
17.6297	7.955	7.906	8	5.8908	7.61688	0.0058908	0.00761688	0.0058908	0.00761688	0.0029454	0.00380844	47.1681	60.989
17.6464	7.925	8.022	8	5.8908	7.63636	0.0058908	0.00763636	0.0058908	0.00763636	0.0029454	0.00381818	47.1681	61.145
17.6631	7.873	7.925	8	5.9204	7.63636	0.0059204	0.00763636	0.0059204	0.00763636	0.0029602	0.00381818	47.4051	61.145
17.6798	7.922	7.896	8	5.9204	7.63636	0.0059204	0.00763636	0.0059204	0.00763636	0.0029602	0.00381818	47.4051	61.145
17.6965	7.876	8.254	8	5.9204	7.65584	0.0059204	0.00765584	0.0059204	0.00765584	0.0029602	0.00382792	47.4051	61.301
17.7131	7.829	8.058	8	5.95	7.65584	0.00595	0.00765584	0.00595	0.00765584	0.002975	0.00382792	47.6421	61.301
17.7298	8.024	7.983	8	5.95	7.65584	0.00595	0.00765584	0.00595	0.00765584	0.002975	0.00382792	47.6421	61.301
17.7465	7.962	7.936	8	5.95	7.65584	0.00595	0.00765584	0.00595	0.00765584	0.002975	0.00382792	47.6421	61.301
17.7632	7.914	7.894	8	5.95	7.65584	0.00595	0.00765584	0.00595	0.00765584	0.002975	0.00382792	47.6421	61.301
17.7799	7.863	8.072	8	5.95	7.67532	0.00595	0.00767532	0.00595	0.00767532	0.002975	0.00383766	47.6421	61.457
17.7965	8.659	8.015	8	5.9796	7.67532	0.0059796	0.00767532	0.0059796	0.00767532	0.0029898	0.00383766	47.8792	61.457
17.8132	8.68	7.955	8	5.9796	7.67532	0.0059796	0.00767532	0.0059796	0.00767532	0.0029898	0.00383766	47.8792	61.457
17.8299	8.613	7.916	8	5.9796	7.67532	0.0059796	0.00767532	0.0059796	0.00767532	0.0029898	0.00383766	47.8792	61.457
17.8466	8.549	7.882	8	5.9796	7.67532	0.0059796	0.00767532	0.0059796	0.00767532	0.0029898	0.00383766	47.8792	61.457
17.8633	8.488	7.843	8	5.9796	7.67532	0.0059796	0.00767532	0.0059796	0.00767532	0.0029898	0.00383766	47.8792	61.457
17.8799	8.428	7.951	8	5.9796	7.69481	0.0059796	0.00769481	0.0059796	0.00769481	0.0029898	0.0038474	47.8792	61.6129
17.8966	8.359	7.899	8	5.9796	7.69481	0.0059796	0.00769481	0.0059796	0.00769481	0.0029898	0.0038474	47.8792	61.6129
17.9133	8.292	7.845	8	5.9796	7.69481	0.0059796	0.00769481	0.0059796	0.00769481	0.0029898	0.0038474	47.8792	61.6129
17.93	8.222	7.875	8	5.9796	7.71429	0.0059796	0.00771429	0.0059796	0.00771429	0.0029898	0.00385714	47.8792	61.7689
17.9467	8.169	8.01	8	5.9796	7.73377	0.0059796	0.00773377	0.0059796	0.00773377	0.0029898	0.00386688	47.8792	61.9249
17.9633	8.11	7.935	8	5.9796	7.73377	0.0059796	0.00773377	0.0059796	0.00773377	0.0029898	0.00386688	47.8792	61.9249
17.98	8.057	7.879	8	5.9796	7.73377	0.0059796	0.00773377	0.0059796	0.00773377	0.0029898	0.00386688	47.8792	61.9249
17.9967	8.003	8.26	8	5.9796	7.75325	0.0059796	0.00775325	0.0059796	0.00775325	0.0029898	0.00387662	47.8792	62.0809
18.0134	7.948	8.055	8	5.9796	7.75325	0.0059796	0.00775325	0.0059796	0.00775325	0.0029898	0.00387662	47.8792	62.0809
18.03	7.901	7.987	8	5.9796	7.75325	0.0059796	0.00775325	0.0059796	0.00775325	0.0029898	0.00387662	47.8792	62.0809
18.0467	7.851	7.938	8	5.9796	7.75325	0.0059796	0.00775325	0.0059796	0.00775325	0.0029898	0.00387662	47.8792	62.0809
18.0634	7.806	7.896	8	6.0092	7.75325	0.0060092	0.00775325	0.0060092	0.00775325	0.0030046	0.00387662	48.1162	62.0809
18.0801	8.024	8.27	8	6.0092	7.77273	0.0060092	0.00777273	0.0060092	0.00777273	0.0030046	0.00388636	48.1162	62.2369
18.0968	7.982	8.237	8	6.0092	7.77273	0.0060092	0.00777273	0.0060092	0.00777273	0.0030046	0.00388636	48.1162	62.2369
18.1134	7.921	8.189	8	6.0092	7.77273	0.0060092	0.00777273	0.0060092	0.00777273	0.0030046	0.00388636	48.1162	62.2369
18.1301	7.876	8.143	8	6.0092	7.77273	0.0060092	0.00777273	0.0060092	0.00777273	0.0030046	0.00388636	48.1162	62.2369
18.1468	7.961	8.098	8	6.03881	7.77273	0.00603881	0.00777273	0.00603881	0.00777273	0.0030194	0.00388636	48.3532	62.2369
18.1635	7.94	8.049	8	6.03881	7.77273	0.00603881	0.00777273	0.00603881	0.00777273	0.0030194	0.00388636	48.3532	62.2369
18.1802	7.896	8.007	8	6.03881	7.77273	0.00603881	0.00777273	0.00603881	0.00777273	0.0030194	0.00388636	48.3532	62.2369
18.1968	7.929	7.963	8	6.06841	7.77273	0.00606841	0.00777273	0.00606841	0.00777273	0.0030342	0.00388636	48.5902	62.2369
18.2135	7.883	7.922	8	6.06841	7.77273	0.00606841	0.00777273	0.00606841	0.00777273	0.0030342	0.00388636	48.5902	62.2369
18.2302	7.835	7.886	8	6.06841	7.77273	0.00606841	0.00777273	0.00606841	0.00777273	0.0030342	0.00388636	48.5902	62.2369
18.2469	7.903	7.993	8	6.09801	7.79221	0.00609801	0.00779221	0.00609801	0.00779221	0.003049	0.0038961	48.8273	62.3929
18.2636	7.88	7.912	8	6.09801	7.79221	0.00609801	0.00779221	0.00609801	0.00779221	0.003049	0.0038961	48.8273	62.3929
18.2802	7.847	7.871	8	6.09801	7.79221	0.00609801	0.00779221	0.00609801	0.00779221	0.003049	0.0038961	48.8273	62.3929
18.2969	7.927	8.069	8	6.12761	7.81169	0.00612761	0.00781169	0.00612761	0.00781169	0.00306381	0.00390584	49.0643	62.5488
18.3136	8.061	8.035	8	6.12761	7.81169	0.00612761	0.00781169	0.00612761	0.00781169	0.00306381	0.00390584	49.0643	62.5488
18.3303	8.017	8.013	8	6.12761	7.81169	0.00612761	0.00781169	0.00612761	0.00781169	0.00306381	0.00390584	49.0643	62.5488
18.347	7.97	7.975	8	6.12761	7.81169	0.00612761	0.00781169	0.00612761	0.00781169	0.00306381	0.00390584	49.0643	62.5488
18.3636	7.914	7.932	8	6.12761	7.81169	0.00612761	0.00781169	0.00612761	0.00781169	0.00306381	0.00390584	49.0643	62.5488
18.3803	7.922	7.895	8	6.12761	7.81169	0.00612761	0.00781169	0.00612761	0.00781169	0.00306381	0.00390584	49.0643	62.5488
18.397	7.884	7.902	8	6.12761	7.83117	0.00612761	0.00783117	0.00612761	0.00783117	0.00306381	0.00391558	49.0643	62.7048
18.4137	7.844	7.923	8	6.15721	7.83117	0.00615721	0.00783117	0.00615721	0.00783117	0.00307861	0.00391558	49.3013	62.7048
18.4304	7.884	7.922	8	6.15721	7.83117	0.00615721	0.00783117	0.00615721	0.00783117	0.00307861	0.00391558	49.3013	62.7048
18.447	7.961	7.896	8	6.18682	7.83117	0.00618682	0.00783117	0.00618682	0.00783117	0.00309341	0.00391558	49.5384	62.7048
18.4637	7.972	7.865	8	6.18682	7.83117	0.00618682	0.00783117	0.00618682	0.00783117	0.00309341	0.00391558	49.5384	62.7048
18.4804	8.004	7.897	8	6.18682	7.85065	0.00618682	0.00785065	0.00618682	0.00785065	0.00309341	0.00392532	49.5384	62.8608
18.4971	7.951	8.114	8	6.18682	7.87013	0.00618682	0.00787013	0.00618682	0.00787013	0.00309341	0.00393506	49.5384	63.0168
18.5137	7.912	7.949	8	6.18682	7.87013	0.00618682	0.00787013	0.00618682	0.00787013	0.00309341	0.00393506	49.5384	63.0168
18.5304	7.856	7.9	8	6.18682	7.87013	0.00618682	0.00787013	0.00618682	0.00787013	0.00309341	0.00393506	49.5384	63.0168
18.5471	7.927	8.101	8	6.21642	7.88961	0.00621642	0.00788961	0.00621642	0.00788961	0.00310821	0.00394481	49.7754	63.1728
18.5638	7.912	8.004	8	6.21642	7.88961	0.00621642	0.00788961	0.00621642	0.00788961	0.00310821	0.00394481	49.7754	63.1728
18.5805	7.863	7.955	8	6.21642	7.88961	0.00621642	0.00788961	0.00621642	0.00788961	0.00310821	0.00394481	49.7754	63.1728
18.5971	7.951	7.911	8	6.24602	7.88961	0.00624602	0.00788961	0.00624602	0.00788961	0.00312301	0.00394481	50.0124	63.1728
18.6138	7.988	7.874	8	6.24602	7.88961	0.00624602	0.00788961	0.00624602	0.00788961	0.00312301	0.00394481	50.0124	63.1728
18.6305	7.937	7.987	8	6.24602	7.90909	0.00624602	0.00790909	0.00624602	0.00790909	0.00312301	0.00395455	50.0124	63.3288
18.6472	7.89	7.993	8	6.24602	7.90909	0.00624602	0.00790909	0.00624602	0.00790909	0.00312301	0.00395455	50.0124	63.3288
18.6639	7.841	7.954	8	6.27562	7.90909	0.00627562	0.00790909	0.00627562	0.00790909	0.00313781	0.00395455	50.2494	63.3288
18.6805	8	7.908	8	6.27562	7.90909	0.00627562	0.00790909	0.00627562	0.00790909	0.00313781	0.00395455	50.2494	63.3288
18.6972	7.957	8.085	8	6.27562	7.92857	0.00627562	0.00792857	0.00627562	0.00792857	0.00313781	0.00396429	50.2494	63.4847
18.7139	7.903	7.917	8	6.27562	7.92857	0.00627562	0.00792857	0.00627562	0.00792857	0.00313781	0.00396429	50.2494	63.4847
18.7306	7.861	7.87	8	6.27562	7.92857	0.00627562	0.00792857	0.00627562	0.00792857	0.00313781	0.00396429	50.2494	63.4847
18.7472	8.019	7.881	8	6.30522	7.94805	0.00630522	0.00794805	0.00630522	0.00794805	0.00315261	0.00397403	50.4865	63.6407
18.7639	7.979	7.889	8	6.30522	7.94805	0.00630522	0.00794805	0.00630522	0.00794805	0.00315261	0.00397403	50.4865	63.6407
18.7806	7.929	7.914	8	6.30522	7.96753	0.00630522	0.00796753	0.00630522	0.00796753	0.00315261	0.00398377	50.4865	63.7967
18.7973	7.89	7.862	8	6.30522	7.96753	0.00630522	0.00796753	0.00630522	0.00796753	0.00315261	0.00398377	50.4865	63.7967
18.814	7.841	7.86	8	6.33483	7.96753	0.00633483	0.00796753	0.00633483	0.00796753	0.00316741	0.00398377	50.7235	63.7967
18.8306	8.037	7.975	8	6.33483	7.98701	0.00633483	0.00798701	0.00633483	0.00798701	0.00316741	0.00399351	50.7235	63.9527
18.8473	7.981	7.938	8	6.33483	7.98701	0.00633483	0.00798701	0.00633483	0.00798701	0.00316741	0.00399351	50.7235	63.9527
18.864	7.936	7.895	8	6.33483	7.98701	0.00633483	0.00798701	0.00633483	0.00798701	0.00316741	0.00399351	50.7235	63.9527
18.8807	7.889	8.018	8	6.33483	8.00649	0.00633483	0.00800649	0.00633483	0.00800649	0.00316741	0.00400325	50.7235	64.1087
18.8974	7.967	8.003	8	6.36443	8.00649	0.00636443	0.00800649	0.00636443	0.00800649	0.00318221	0.00400325	50.9605	64.1087
18.914	7.931	7.983	8	6.36443	8.00649	0.00636443	0.00800649	0.00636443	0.00800649	0.00318221	0.00400325	50.9605	64.1087
18.9307	7.89	7.928	8	6.36443	8.00649	0.00636443	0.00800649	0.00636443	0.00800649	0.00318221	0.00400325	50.9605	64.1087
18.9474	7.909	7.892	8	6.39403	8.00649	0.00639403	0.00800649	0.00639403	0.00800649	0.00319701	0.00400325	51.1975	64.1087
18.9641	7.879	7.846	8	6.42363	8.00649	0.00642363	0.00800649	0.00642363	0.00800649	0.00321182	0.00400325	51.4346	64.1087
18.9808	8.078	7.939	8	6.42363	8.02597	0.00642363	0.00802597	0.00642363	0.00802597	0.00321182	0.00401299	51.4346	64.2646
18.9974	8.037	7.905	8	6.42363	8.02597	0.00642363	0.00802597	0.00642363	0.00802597	0.00321182	0.00401299	51.4346	64.2646
19.0141	7.99	7.824	8	6.42363	8.02597	0.00642363	0.00802597	0.00642363	0.00802597	0.00321182	0.00401299	51.4346	64.2646
19.0308	8.005	7.871	8	6.42363	8.04545	0.00642363	0.00804545	0.00642363	0.00804545	0.00321182	0.00402273	51.4346	64.4206
19.0475	7.948	7.885	8	6.42363	8.04545	0.00642363	0.00804545	0.00642363	0.00804545	0.00321182	0.00402273	51.4346	64.4206
19.0642	7.901	7.837	8	6.42363	8.04545	0.00642363	0.00804545	0.00642363	0.00804545	0.00321182	0.00402273	51.4346	64.4206
19.0808	7.86	7.827	8	6.42363	8.06494	0.00642363	0.00806494	0.00642363	0.00806494	0.00321182	0.00403247	51.4346	64.5766
19.0975	8.124	8.058	8	6.45323	8.08442	0.00645323	0.00808442	0.00645323	0.00808442	0.00322662	0.00404221	51.6716	64.7326
19.1142	7.964	7.977	8	6.45323	8.08442	0.00645323	0.00808442	0.00645323	0.00808442	0.00322662	0.00404221	51.6716	64.7326
19.1309	7.92	7.932	8	6.45323	8.08442	0.00645323	0.00808442	0.00645323	0.00808442	0.00322662	0.00404221	51.6716	64.7326
19.1476	7.873	7.887	8	6.45323	8.08442	0.00645323	0.00808442	0.00645323	0.00808442	0.00322662	0.00404221	51.6716	64.7326
19.1642	7.828	7.835	8	6.48284	8.08442	0.00648284	0.00808442	0.00648284	0.00808442	0.00324142	0.00404221	51.9086	64.7326
19.1809	7.865	8.122	8	6.48284	8.1039	0.00648284	0.0081039	0.00648284	0.0081039	0.00324142	0.00405195	51.9086	64.8886
19.1976	8.062	7.993	8	6.51244	8.1039	0.00651244	0.0081039	0.00651244	0.0081039	0.00325622	0.00405195	52.1456	64.8886
19.2143	8.08	7.932	8	6.51244	8.1039	0.00651244	0.0081039	0.00651244	0.0081039	0.00325622	0.00405195	52.1456	64.8886
19.2309	8.116	7.881	8	6.51244	8.1039	0.00651244	0.0081039	0.00651244	0.0081039	0.00325622	0.00405195	52.1456	64.8886
19.2476	8.068	8.035	8	6.51244	8.12338	0.00651244	0.00812338	0.00651244	0.00812338	0.00325622	0.00406169	52.1456	65.0446
19.2643	8.012	7.946	8	6.51244	8.12338	0.00651244	0.00812338	0.00651244	0.00812338	0.00325622	0.00406169	52.1456	65.0446
19.281	7.968	7.903	8	6.51244	8.12338	0.00651244	0.00812338	0.00651244	0.00812338	0.00325622	0.00406169	52.1456	65.0446
19.2977	7.922	7.855	8	6.51244	8.14286	0.00651244	0.00814286	0.00651244	0.00814286	0.00325622	0.00407143	52.1456	65.2005
19.3143	7.871	7.861	8	6.54204	8.14286	0.00654204	0.00814286	0.00654204	0.00814286	0.00327102	0.00407143	52.3827	65.2005
19.331	8.121	7.899	8	6.54204	8.16234	0.00654204	0.00816234	0.00654204	0.00816234	0.00327102	0.00408117	52.3827	65.3565
19.3477	8.143	8.554	8	6.54204	8.18182	0.00654204	0.00818182	0.00654204	0.00818182	0.00327102	0.00409091	52.3827	65.5125
19.3644	8.089	8.184	8	6.54204	8.18182	0.00654204	0.00818182	0.00654204	0.00818182	0.00327102	0.00409091	52.3827	65.5125
19.3811	8.035	8.176	8	6.54204	8.18182	0.00654204	0.00818182	0.00654204	0.00818182	0.00327102	0.00409091	52.3827	65.5125
19.3977	7.982	8.122	8	6.54204	8.18182	0.00654204	0.00818182	0.00654204	0.00818182	0.00327102	0.00409091	52.3827	65.5125
19.4144	7.934	8.067	8	6.54204	8.18182	0.00654204	0.00818182	0.00654204	0.00818182	0.00327102	0.00409091	52.3827	65.5125
19.4311	7.881	8.019	8	6.54204	8.18182	0.00654204	0.00818182	0.00654204	0.00818182	0.00327102	0.00409091	52.3827	65.5125
19.4478	7.927	7.969	8	6.57164	8.18182	0.00657164	0.00818182	0.00657164	0.00818182	0.00328582	0.00409091	52.6197	65.5125
19.4644	7.876	7.918	8	6.60124	8.18182	0.00660124	0.00818182	0.00660124	0.00818182	0.00330062	0.00409091	52.8567	65.5125
19.4811	7.989	7.875	8	6.60124	8.18182	0.00660124	0.00818182	0.00660124	0.00818182	0.00330062	0.00409091	52.8567	65.5125
19.4978	8.019	7.86	8	6.60124	8.2013	0.00660124	0.0082013	0.00660124	0.0082013	0.00330062	0.00410065	52.8567	65.6685
19.5145	7.967	7.851	8	6.60124	8.2013	0.00660124	0.0082013	0.00660124	0.0082013	0.00330062	0.00410065	52.8567	65.6685
19.5312	7.925	8.027	8	6.60124	8.22078	0.00660124	0.00822078	0.00660124	0.00822078	0.00330062	0.00411039	52.8567	65.8245
19.5478	7.879	7.932	8	6.60124	8.22078	0.00660124	0.00822078	0.00660124	0.00822078	0.00330062	0.00411039	52.8567	65.8245
19.5645	7.841	7.877	8	6.63085	8.22078	0.00663085	0.00822078	0.00663085	0.00822078	0.00331542	0.00411039	53.0937	65.8245
19.5812	8.06	8.029	8	6.63085	8.24026	0.00663085	0.00824026	0.00663085	0.00824026	0.00331542	0.00412013	53.0937	65.9804
19.5979	8.001	8.056	8	6.63085	8.24026	0.00663085	0.00824026	0.00663085	0.00824026	0.00331542	0.00412013	53.0937	65.9804
19.6146	7.953	7.949	8	6.63085	8.24026	0.00663085	0.00824026	0.00663085	0.00824026	0.00331542	0.00412013	53.0937	65.9804
19.6312	7.974	7.871	8	6.63085	8.24026	0.00663085	0.00824026	0.00663085	0.00824026	0.00331542	0.00412013	53.0937	65.9804
19.6479	7.933	8.026	8	6.63085	8.25974	0.00663085	0.00825974	0.00663085	0.00825974	0.00331542	0.00412987	53.0937	66.1364
19.6646	7.886	7.95	8	6.66045	8.25974	0.00666045	0.00825974	0.00666045	0.00825974	0.00333022	0.00412987	53.3308	66.1364
19.6813	7.919	7.885	8	6.66045	8.25974	0.00666045	0.00825974	0.00666045	0.00825974	0.00333022	0.00412987	53.3308	66.1364
19.698	7.88	7.927	8	6.66045	8.27922	0.00666045	0.00827922	0.00666045	0.00827922	0.00333022	0.00413961	53.3308	66.2924
19.7146	7.844	7.925	8	6.69005	8.27922	0.00669005	0.00827922	0.00669005	0.00827922	0.00334502	0.00413961	53.5678	66.2924
19.7313	7.878	7.851	8	6.69005	8.27922	0.00669005	0.00827922	0.00669005	0.00827922	0.00334502	0.00413961	53.5678	66.2924
19.748	7.968	7.829	8	6.71965	8.2987	0.00671965	0.0082987	0.00671965	0.0082987	0.00335983	0.00414935	53.8048	66.4484
19.7647	7.938	7.826	8	6.71965	8.2987	0.00671965	0.0082987	0.00671965	0.0082987	0.00335983	0.00414935	53.8048	66.4484
19.7814	7.898	7.988	8	6.71965	8.31818	0.00671965	0.00831818	0.00671965	0.00831818	0.00335983	0.00415909	53.8048	66.6044
19.798	7.9	7.978	8	6.74925	8.31818	0.00674925	0.00831818	0.00674925	0.00831818	0.00337463	0.00415909	54.0418	66.6044
19.8147	7.874	7.92	8	6.77886	8.31818	0.00677886	0.00831818	0.00677886	0.00831818	0.00338943	0.00415909	54.2789	66.6044
19.8314	8.016	7.81	8	6.77886	8.31818	0.00677886	0.00831818	0.00677886	0.00831818	0.00338943	0.00415909	54.2789	66.6044
19.8481	7.971	8.202	8	6.77886	8.33766	0.00677886	0.00833766	0.00677886	0.00833766	0.00338943	0.00416883	54.2789	66.7604
19.8647	7.927	7.995	8	6.77886	8.33766	0.00677886	0.00833766	0.00677886	0.00833766	0.00338943	0.00416883	54.2789	66.7604
19.8814	7.871	7.939	8	6.77886	8.33766	0.00677886	0.00833766	0.00677886	0.00833766	0.00338943	0.00416883	54.2789	66.7604
19.8981	8.062	8.157	8	6.80846	8.35714	0.00680846	0.00835714	0.00680846	0.00835714	0.00340423	0.00417857	54.5159	66.9163
19.9148	8	7.991	8	6.80846	8.35714	0.00680846	0.00835714	0.00680846	0.00835714	0.00340423	0.00417857	54.5159	66.9163
19.9315	7.954	7.924	8	6.80846	8.35714	0.00680846	0.00835714	0.00680846	0.00835714	0.00340423	0.00417857	54.5159	66.9163
19.9481	7.902	7.919	8	6.80846	8.37662	0.00680846	0.00837662	0.00680846	0.00837662	0.00340423	0.00418831	54.5159	67.0723
19.9648	7.852	7.876	8	6.83806	8.37662	0.00683806	0.00837662	0.00683806	0.00837662	0.00341903	0.00418831	54.7529	67.0723
19.9815	7.916	7.942	8	6.83806	8.3961	0.00683806	0.0083961	0.00683806	0.0083961	0.00341903	0.00419805	54.7529	67.2283
19.9982	7.88	7.875	8	6.83806	8.3961	0.00683806	0.0083961	0.00683806	0.0083961	0.00341903	0.00419805	54.7529	67.2283
20.0148	7.835	7.845	8	6.86766	8.3961	0.00686766	0.0083961	0.00686766	0.0083961	0.00343383	0.00419805	54.9899	67.2283
20.0315	8.065	7.951	8	6.86766	8.41558	0.00686766	0.00841558	0.00686766	0.00841558	0.00343383	0.00420779	54.9899	67.3843
20.0482	8.012	7.891	8	6.86766	8.41558	0.00686766	0.00841558	0.00686766	0.00841558	0.00343383	0.00420779	54.9899	67.3843
20.0649	7.962	7.812	8	6.86766	8.41558	0.00686766	0.00841558	0.00686766	0.00841558	0.00343383	0.00420779	54.9899	67.3843
20.0816	7.915	7.969	8	6.86766	8.43506	0.00686766	0.00843506	0.00686766	0.00843506	0.00343383	0.00421753	54.9899	67.5403
20.0982	7.87	7.916	8	6.86766	8.43506	0.00686766	0.00843506	0.00686766	0.00843506	0.00343383	0.00421753	54.9899	67.5403
20.1149	7.83	7.848	8	6.89726	8.43506	0.00689726	0.00843506	0.00689726	0.00843506	0.00344863	0.00421753	55.227	67.5403
20.1316	8.008	7.907	8	6.89726	8.45455	0.00689726	0.00845455	0.00689726	0.00845455	0.00344863	0.00422727	55.227	67.6963
20.1483	7.969	7.913	8	6.89726	8.47403	0.00689726	0.00847403	0.00689726	0.00847403	0.00344863	0.00423701	55.227	67.8522
20.165	7.92	7.869	8	6.89726	8.47403	0.00689726	0.00847403	0.00689726	0.00847403	0.00344863	0.00423701	55.227	67.8522
20.1816	7.873	7.861	8	6.89726	8.49351	0.00689726	0.00849351	0.00689726	0.00849351	0.00344863	0.00424675	55.227	68.0082
20.1983	7.899	8.11	8	6.92687	8.51299	0.00692687	0.00851299	0.00692687	0.00851299	0.00346343	0.00425649	55.464	68.1642
20.215	7.906	7.987	8	6.92687	8.51299	0.00692687	0.00851299	0.00692687	0.00851299	0.00346343	0.00425649	55.464	68.1642
20.2317	7.862	7.924	8	6.92687	8.51299	0.00692687	0.00851299	0.00692687	0.00851299	0.00346343	0.00425649	55.464	68.1642
20.2484	7.941	8.22	8	6.95647	8.53247	0.00695647	0.00853247	0.00695647	0.00853247	0.00347823	0.00426623	55.701	68.3202
20.265	7.974	8.062	8	6.95647	8.53247	0.00695647	0.00853247	0.00695647	0.00853247	0.00347823	0.00426623	55.701	68.3202
20.2817	7.93	7.955	8	6.95647	8.53247	0.00695647	0.00853247	0.00695647	0.00853247	0.00347823	0.00426623	55.701	68.3202
20.2984	7.877	7.915	8	6.95647	8.53247	0.00695647	0.00853247	0.00695647	0.00853247	0.00347823	0.00426623	55.701	68.3202
20.3151	7.832	7.855	8	6.98607	8.53247	0.00698607	0.00853247	0.00698607	0.00853247	0.00349303	0.00426623	55.938	68.3202
20.3318	8.062	8.167	8	6.98607	8.55195	0.00698607	0.00855195	0.00698607	0.00855195	0.00349303	0.00427597	55.938	68.4762
20.3484	8.027	7.971	8	6.98607	8.55195	0.00698607	0.00855195	0.00698607	0.00855195	0.00349303	0.00427597	55.938	68.4762
20.3651	7.983	7.919	8	6.98607	8.55195	0.00698607	0.00855195	0.00698607	0.00855195	0.00349303	0.00427597	55.938	68.4762
20.3818	7.934	7.877	8	6.98607	8.55195	0.00698607	0.00855195	0.00698607	0.00855195	0.00349303	0.00427597	55.938	68.4762
20.3985	7.894	7.921	8	6.98607	8.57143	0.00698607	0.00857143	0.00698607	0.00857143	0.00349303	0.00428571	55.938	68.6321
20.4151	7.844	7.857	8	7.01567	8.57143	0.00701567	0.00857143	0.00701567	0.00857143	0.00350784	0.00428571	56.1751	68.6321
20.4318	8.01	7.843	8	7.01567	8.59091	0.00701567	0.00859091	0.00701567	0.00859091	0.00350784	0.00429545	56.1751	68.7881
20.4485	7.968	8.042	8	7.01567	8.61039	0.00701567	0.00861039	0.00701567	0.00861039	0.00350784	0.00430519	56.1751	68.9441
20.4652	7.919	7.959	8	7.01567	8.61039	0.00701567	0.00861039	0.00701567	0.00861039	0.00350784	0.00430519	56.1751	68.9441
20.4819	7.874	7.886	8	7.01567	8.61039	0.00701567	0.00861039	0.00701567	0.00861039	0.00350784	0.00430519	56.1751	68.9441
20.4985	7.921	8.859	8	7.04527	8.62987	0.00704527	0.00862987	0.00704527	0.00862987	0.00352264	0.00431494	56.4121	69.1001
20.5152	7.912	8.549	8	7.04527	8.62987	0.00704527	0.00862987	0.00704527	0.00862987	0.00352264	0.00431494	56.4121	69.1001
20.5319	7.868	8.425	8	7.04527	8.62987	0.00704527	0.00862987	0.00704527	0.00862987	0.00352264	0.00431494	56.4121	69.1001
20.5486	8.041	8.363	8	7.07488	8.62987	0.00707488	0.00862987	0.00707488	0.00862987	0.00353744	0.00431494	56.6491	69.1001
20.5653	8.085	8.303	8	7.07488	8.62987	0.00707488	0.00862987	0.00707488	0.00862987	0.00353744	0.00431494	56.6491	69.1001
20.5819	8.04	8.234	8	7.07488	8.62987	0.00707488	0.00862987	0.00707488	0.00862987	0.00353744	0.00431494	56.6491	69.1001
20.5986	7.992	8.174	8	7.07488	8.62987	0.00707488	0.00862987	0.00707488	0.00862987	0.00353744	0.00431494	56.6491	69.1001
20.6153	7.946	8.128	8	7.07488	8.62987	0.00707488	0.00862987	0.00707488	0.00862987	0.00353744	0.00431494	56.6491	69.1001
20.632	7.905	8.092	8	7.07488	8.62987	0.00707488	0.00862987	0.00707488	0.00862987	0.00353744	0.00431494	56.6491	69.1001
20.6487	7.859	8.033	8	7.07488	8.62987	0.00707488	0.00862987	0.00707488	0.00862987	0.00353744	0.00431494	56.6491	69.1001
20.6653	7.821	7.966	8	7.10448	8.62987	0.00710448	0.00862987	0.00710448	0.00862987	0.00355224	0.00431494	56.8861	69.1001
20.682	8.021	7.875	8	7.10448	8.62987	0.00710448	0.00862987	0.00710448	0.00862987	0.00355224	0.00431494	56.8861	69.1001
20.6987	7.98	8.118	8	7.10448	8.64935	0.00710448	0.00864935	0.00710448	0.00864935	0.00355224	0.00432468	56.8861	69.2561
20.7154	7.933	7.852	8	7.10448	8.64935	0.00710448	0.00864935	0.00710448	0.00864935	0.00355224	0.00432468	56.8861	69.2561
20.7321	7.889	8.11	8	7.10448	8.66883	0.00710448	0.00866883	0.00710448	0.00866883	0.00355224	0.00433442	56.8861	69.4121
20.7487	7.838	7.966	8	7.13408	8.66883	0.00713408	0.00866883	0.00713408	0.00866883	0.00356704	0.00433442	57.1232	69.4121
20.7654	7.814	7.913	8	7.16368	8.66883	0.00716368	0.00866883	0.00716368	0.00866883	0.00358184	0.00433442	57.3602	69.4121
20.7821	7.959	7.853	8	7.16368	8.66883	0.00716368	0.00866883	0.00716368	0.00866883	0.00358184	0.00433442	57.3602	69.4121
20.7988	7.907	8.515	8	7.16368	8.68831	0.00716368	0.00868831	0.00716368	0.00868831	0.00358184	0.00434416	57.3602	69.568
20.8154	7.871	8.024	8	7.19328	8.68831	0.00719328	0.00868831	0.00719328	0.00868831	0.00359664	0.00434416	57.5972	69.568
20.8321	8.062	7.924	8	7.19328	8.68831	0.00719328	0.00868831	0.00719328	0.00868831	0.00359664	0.00434416	57.5972	69.568
20.8488	8.017	8.562	8	7.19328	8.70779	0.00719328	0.00870779	0.00719328	0.00870779	0.00359664	0.0043539	57.5972	69.724
20.8655	7.967	8.011	8	7.19328	8.70779	0.00719328	0.00870779	0.00719328	0.00870779	0.00359664	0.0043539	57.5972	69.724
20.8822	7.917	7.942	8	7.19328	8.70779	0.00719328	0.00870779	0.00719328	0.00870779	0.00359664	0.0043539	57.5972	69.724
20.8988	7.886	7.908	8	7.19328	8.70779	0.00719328	0.00870779	0.00719328	0.00870779	0.00359664	0.0043539	57.5972	69.724
20.9155	7.837	7.865	8	7.22289	8.70779	0.00722289	0.00870779	0.00722289	0.00870779	0.00361144	0.0043539	57.8342	69.724
20.9322	7.946	8.012	8	7.22289	8.72727	0.00722289	0.00872727	0.00722289	0.00872727	0.00361144	0.00436364	57.8342	69.88
20.9489	7.909	7.895	8	7.22289	8.72727	0.00722289	0.00872727	0.00722289	0.00872727	0.00361144	0.00436364	57.8342	69.88
20.9656	7.862	7.823	8	7.25249	8.72727	0.00725249	0.00872727	0.00725249	0.00872727	0.00362624	0.00436364	58.0713	69.88
20.9822	7.887	7.877	8	7.25249	8.74675	0.00725249	0.00874675	0.00725249	0.00874675	0.00362624	0.00437338	58.0713	70.036
20.9989	7.995	7.977	8	7.28209	8.76623	0.00728209	0.00876623	0.00728209	0.00876623	0.00364104	0.00438312	58.3083	70.192
21.0156	7.987	7.874	8	7.28209	8.76623	0.00728209	0.00876623	0.00728209	0.00876623	0.00364104	0.00438312	58.3083	70.192
21.0323	7.943	8.254	8	7.28209	8.78571	0.00728209	0.00878571	0.00728209	0.00878571	0.00364104	0.00439286	58.3083	70.3479
21.0489	7.894	8.018	8	7.28209	8.78571	0.00728209	0.00878571	0.00728209	0.00878571	0.00364104	0.00439286	58.3083	70.3479
21.0656	7.853	7.969	8	7.31169	8.78571	0.00731169	0.00878571	0.00731169	0.00878571	0.00365585	0.00439286	58.5453	70.3479
21.0823	8.08	7.974	8	7.31169	8.78571	0.00731169	0.00878571	0.00731169	0.00878571	0.00365585	0.00439286	58.5453	70.3479
21.099	8.041	7.923	8	7.31169	8.78571	0.00731169	0.00878571	0.00731169	0.00878571	0.00365585	0.00439286	58.5453	70.3479
21.1157	7.991	7.843	8	7.31169	8.78571	0.00731169	0.00878571	0.00731169	0.00878571	0.00365585	0.00439286	58.5453	70.3479
21.1323	7.945	8.159	8	7.31169	8.80519	0.00731169	0.00880519	0.00731169	0.00880519	0.00365585	0.0044026	58.5453	70.5039
21.149	7.898	8.002	8	7.31169	8.80519	0.00731169	0.00880519	0.00731169	0.00880519	0.00365585	0.0044026	58.5453	70.5039
21.1657	7.853	7.953	8	7.34129	8.80519	0.00734129	0.00880519	0.00734129	0.00880519	0.00367065	0.0044026	58.7823	70.5039
21.1824	7.997	7.91	8	7.34129	8.80519	0.00734129	0.00880519	0.00734129	0.00880519	0.00367065	0.0044026	58.7823	70.5039
21.1991	7.953	8.449	8	7.34129	8.82468	0.00734129	0.00882468	0.00734129	0.00882468	0.00367065	0.00441234	58.7823	70.6599
21.2157	7.908	7.957	8	7.34129	8.82468	0.00734129	0.00882468	0.00734129	0.00882468	0.00367065	0.00441234	58.7823	70.6599
21.2324	7.855	7.904	8	7.34129	8.82468	0.00734129	0.00882468	0.00734129	0.00882468	0.00367065	0.00441234	58.7823	70.6599
21.2491	7.918	7.874	8	7.3709	8.84416	0.0073709	0.00884416	0.0073709	0.00884416	0.00368545	0.00442208	59.0194	70.8159
21.2658	7.92	7.851	8	7.3709	8.84416	0.0073709	0.00884416	0.0073709	0.00884416	0.00368545	0.00442208	59.0194	70.8159
21.2825	7.875	8.344	8	7.3709	8.86364	0.0073709	0.00886364	0.0073709	0.00886364	0.00368545	0.00443182	59.0194	70.9719
21.2991	8.264	8.017	8	7.4005	8.86364	0.0074005	0.00886364	0.0074005	0.00886364	0.00370025	0.00443182	59.2564	70.9719
21.3158	8.098	7.921	8	7.4005	8.86364	0.0074005	0.00886364	0.0074005	0.00886364	0.00370025	0.00443182	59.2564	70.9719
21.3325	8.037	7.91	8	7.4005	8.86364	0.0074005	0.00886364	0.0074005	0.00886364	0.00370025	0.00443182	59.2564	70.9719
21.3492	8.004	8.419	8	7.4005	8.88312	0.0074005	0.00888312	0.0074005	0.00888312	0.00370025	0.00444156	59.2564	71.1279
21.3659	7.954	8.139	8	7.4005	8.88312	0.0074005	0.00888312	0.0074005	0.00888312	0.00370025	0.00444156	59.2564	71.1279
21.3825	7.912	8.018	8	7.4005	8.88312	0.0074005	0.00888312	0.0074005	0.00888312	0.00370025	0.00444156	59.2564	71.1279
21.3992	7.87	7.986	8	7.4005	8.88312	0.0074005	0.00888312	0.0074005	0.00888312	0.00370025	0.00444156	59.2564	71.1279
21.4159	7.824	7.932	8	7.4301	8.88312	0.0074301	0.00888312	0.0074301	0.00888312	0.00371505	0.00444156	59.4934	71.1279
21.4326	8.033	7.898	8	7.4301	8.88312	0.0074301	0.00888312	0.0074301	0.00888312	0.00371505	0.00444156	59.4934	71.1279
21.4493	7.985	8.644	8	7.4301	8.9026	0.0074301	0.0089026	0.0074301	0.0089026	0.00371505	0.0044513	59.4934	71.2838
21.4659	7.94	8.095	8	7.4301	8.9026	0.0074301	0.0089026	0.0074301	0.0089026	0.00371505	0.0044513	59.4934	71.2838
21.4826	7.888	8.016	8	7.4301	8.9026	0.0074301	0.0089026	0.0074301	0.0089026	0.00371505	0.0044513	59.4934	71.2838
21.4993	7.881	7.962	8	7.4597	8.9026	0.0074597	0.0089026	0.0074597	0.0089026	0.00372985	0.0044513	59.7305	71.2838
21.516	7.893	7.918	8	7.4893	8.9026	0.0074893	0.0089026	0.0074893	0.0089026	0.00374465	0.0044513	59.9675	71.2838
21.5326	8.061	7.885	8	7.4893	8.9026	0.0074893	0.0089026	0.0074893	0.0089026	0.00374465	0.0044513	59.9675	71.2838
21.5493	8.012	8.349	8	7.4893	8.92208	0.0074893	0.00892208	0.0074893	0.00892208	0.00374465	0.00446104	59.9675	71.4398
21.566	7.965	8.064	8	7.4893	8.92208	0.0074893	0.00892208	0.0074893	0.00892208	0.00374465	0.00446104	59.9675	71.4398
21.5827	7.924	7.919	8	7.4893	8.92208	0.0074893	0.00892208	0.0074893	0.00892208	0.00374465	0.00446104	59.9675	71.4398
21.5994	7.872	7.899	8	7.4893	8.92208	0.0074893	0.00892208	0.0074893	0.00892208	0.00374465	0.00446104	59.9675	71.4398
21.616	7.831	7.87	8	7.51891	8.92208	0.00751891	0.00892208	0.00751891	0.00892208	0.00375945	0.00446104	60.2045	71.4398
21.6327	8.079	7.877	8	7.51891	8.94156	0.00751891	0.00894156	0.00751891	0.00894156	0.00375945	0.00447078	60.2045	71.5958
21.6494	8.039	8.168	8	7.51891	8.96104	0.00751891	0.00896104	0.00751891	0.00896104	0.00375945	0.00448052	60.2045	71.7518
21.6661	7.989	8.022	8	7.51891	8.96104	0.00751891	0.00896104	0.00751891	0.00896104	0.00375945	0.00448052	60.2045	71.7518
21.6828	7.938	7.96	8	7.51891	8.96104	0.00751891	0.00896104	0.00751891	0.00896104	0.00375945	0.00448052	60.2045	71.7518
21.6994	7.897	7.876	8	7.51891	8.96104	0.00751891	0.00896104	0.00751891	0.00896104	0.00375945	0.00448052	60.2045	71.7518
21.7161	7.844	7.862	8	7.54851	8.96104	0.00754851	0.00896104	0.00754851	0.00896104	0.00377425	0.00448052	60.4415	71.7518
21.7328	7.931	8.234	8	7.54851	8.98052	0.00754851	0.00898052	0.00754851	0.00898052	0.00377425	0.00449026	60.4415	71.9078
21.7495	7.895	8.039	8	7.54851	8.98052	0.00754851	0.00898052	0.00754851	0.00898052	0.00377425	0.00449026	60.4415	71.9078
21.7661	7.847	7.963	8	7.57811	8.98052	0.00757811	0.00898052	0.00757811	0.00898052	0.00378905	0.00449026	60.6786	71.9078
21.7828	7.885	7.923	8	7.57811	8.98052	0.00757811	0.00898052	0.00757811	0.00898052	0.00378905	0.00449026	60.6786	71.9078
21.7995	8.038	7.89	8	7.60771	8.98052	0.00760771	0.00898052	0.00760771	0.00898052	0.00380386	0.00449026	60.9156	71.9078
21.8162	7.993	7.861	8	7.60771	8.98052	0.00760771	0.00898052	0.00760771	0.00898052	0.00380386	0.00449026	60.9156	71.9078
21.8329	7.948	8.295	8	7.60771	9	0.00760771	0.009	0.00760771	0.009	0.00380386	0.0045	60.9156	72.0637
21.8495	7.902	8.037	8	7.60771	9	0.00760771	0.009	0.00760771	0.009	0.00380386	0.0045	60.9156	72.0637
21.8662	7.862	7.939	8	7.63731	9	0.00763731	0.009	0.00763731	0.009	0.00381866	0.0045	61.1526	72.0637
21.8829	8.117	7.886	8	7.63731	9	0.00763731	0.009	0.00763731	0.009	0.00381866	0.0045	61.1526	72.0637
21.8996	8.061	7.908	8	7.63731	9.01948	0.00763731	0.00901948	0.00763731	0.00901948	0.00381866	0.00450974	61.1526	72.2197
21.9163	8.025	7.963	8	7.63731	9.01948	0.00763731	0.00901948	0.00763731	0.00901948	0.00381866	0.00450974	61.1526	72.2197
21.9329	7.984	7.872	8	7.63731	9.01948	0.00763731	0.00901948	0.00763731	0.00901948	0.00381866	0.00450974	61.1526	72.2197
21.9496	7.934	7.914	8	7.63731	9.03896	0.00763731	0.00903896	0.00763731	0.00903896	0.00381866	0.00451948	61.1526	72.3757
21.9663	7.894	7.995	8	7.66692	9.03896	0.00766692	0.00903896	0.00766692	0.00903896	0.00383346	0.00451948	61.3896	72.3757
21.983	8.009	7.889	8	7.66692	9.03896	0.00766692	0.00903896	0.00766692	0.00903896	0.00383346	0.00451948	61.3896	72.3757
21.9997	7.962	7.875	8	7.66692	9.05844	0.00766692	0.00905844	0.00766692	0.00905844	0.00383346	0.00452922	61.3896	72.5317
22.0163	7.915	7.902	8	7.66692	9.05844	0.00766692	0.00905844	0.00766692	0.00905844	0.00383346	0.00452922	61.3896	72.5317
22.033	7.873	7.85	8	7.66692	9.05844	0.00766692	0.00905844	0.00766692	0.00905844	0.00383346	0.00452922	61.3896	72.5317
22.0497	7.933	8.266	8	7.69652	9.07792	0.00769652	0.00907792	0.00769652	0.00907792	0.00384826	0.00453896	61.6267	72.6877
22.0664	7.938	8.071	8	7.69652	9.07792	0.00769652	0.00907792	0.00769652	0.00907792	0.00384826	0.00453896	61.6267	72.6877
22.083	7.892	7.921	8	7.69652	9.07792	0.00769652	0.00907792	0.00769652	0.00907792	0.00384826	0.00453896	61.6267	72.6877
22.0997	8.095	7.87	8	7.72612	9.07792	0.00772612	0.00907792	0.00772612	0.00907792	0.00386306	0.00453896	61.8637	72.6877
22.1164	8.152	7.825	8	7.72612	9.07792	0.00772612	0.00907792	0.00772612	0.00907792	0.00386306	0.00453896	61.8637	72.6877
22.1331	8.107	8.358	8	7.72612	9.0974	0.00772612	0.0090974	0.00772612	0.0090974	0.00386306	0.0045487	61.8637	72.8437
22.1498	8.055	8.056	8	7.72612	9.0974	0.00772612	0.0090974	0.00772612	0.0090974	0.00386306	0.0045487	61.8637	72.8437
22.1664	8.007	7.989	8	7.72612	9.0974	0.00772612	0.0090974	0.00772612	0.0090974	0.00386306	0.0045487	61.8637	72.8437
22.1831	7.952	7.945	8	7.72612	9.0974	0.00772612	0.0090974	0.00772612	0.0090974	0.00386306	0.0045487	61.8637	72.8437
22.1998	7.91	7.911	8	7.72612	9.0974	0.00772612	0.0090974	0.00772612	0.0090974	0.00386306	0.0045487	61.8637	72.8437
22.2165	7.864	7.879	8	7.75572	9.0974	0.00775572	0.0090974	0.00775572	0.0090974	0.00387786	0.0045487	62.1007	72.8437
22.2332	8.008	7.845	8	7.75572	9.0974	0.00775572	0.0090974	0.00775572	0.0090974	0.00387786	0.0045487	62.1007	72.8437
22.2498	7.963	7.831	8	7.75572	9.0974	0.00775572	0.0090974	0.00775572	0.0090974	0.00387786	0.0045487	62.1007	72.8437
22.2665	7.925	7.805	8	7.75572	9.0974	0.00775572	0.0090974	0.00775572	0.0090974	0.00387786	0.0045487	62.1007	72.8437
22.2832	7.884	7.766	8	7.75572	9.0974	0.00775572	0.0090974	0.00775572	0.0090974	0.00387786	0.0045487	62.1007	72.8437
22.2999	7.957	7.743	8	7.78532	9.0974	0.00778532	0.0090974	0.00778532	0.0090974	0.00389266	0.0045487	62.3377	72.8437
22.3165	7.898	7.719	8	7.78532	9.0974	0.00778532	0.0090974	0.00778532	0.0090974	0.00389266	0.0045487	62.3377	72.8437
22.3332	7.846	7.697	8	7.78532	9.0974	0.00778532	0.0090974	0.00778532	0.0090974	0.00389266	0.0045487	62.3377	72.8437
22.3499	7.984	7.672	8	7.81493	9.0974	0.00781493	0.0090974	0.00781493	0.0090974	0.00390746	0.0045487	62.5748	72.8437
22.3666	7.945	7.65	8	7.81493	9.0974	0.00781493	0.0090974	0.00781493	0.0090974	0.00390746	0.0045487	62.5748	72.8437
22.3833	7.903	7.631	8	7.81493	9.0974	0.00781493	0.0090974	0.00781493	0.0090974	0.00390746	0.0045487	62.5748	72.8437
22.3999	7.864	7.598	8	7.81493	9.0974	0.00781493	0.0090974	0.00781493	0.0090974	0.00390746	0.0045487	62.5748	72.8437
22.4166	7.821	7.598	8	7.84453	9.0974	0.00784453	0.0090974	0.00784453	0.0090974	0.00392226	0.0045487	62.8118	72.8437
22.4333	8.068	7.588	8	7.84453	9.0974	0.00784453	0.0090974	0.00784453	0.0090974	0.00392226	0.0045487	62.8118	72.8437
22.45	8.031	7.559	8	7.84453	9.0974	0.00784453	0.0090974	0.00784453	0.0090974	0.00392226	0.0045487	62.8118	72.8437
22.4667	7.985	7.551	8	7.84453	9.0974	0.00784453	0.0090974	0.00784453	0.0090974	0.00392226	0.0045487	62.8118	72.8437
22.4833	7.94	7.53	8	7.84453	9.0974	0.00784453	0.0090974	0.00784453	0.0090974	0.00392226	0.0045487	62.8118	72.8437
22.5	7.89	7.503	8	7.84453	9.0974	0.00784453	0.0090974	0.00784453	0.0090974	0.00392226	0.0045487	62.8118	72.8437
22.5167	7.844	7.493	8	7.87413	9.0974	0.00787413	0.0090974	0.00787413	0.0090974	0.00393706	0.0045487	63.0488	72.8437
22.5334	7.895	7.477	8	7.87413	9.0974	0.00787413	0.0090974	0.00787413	0.0090974	0.00393706	0.0045487	63.0488	72.8437
22.5501	7.89	7.476	8	7.90373	9.0974	0.00790373	0.0090974	0.00790373	0.0090974	0.00395187	0.0045487	63.2858	72.8437
22.5667	7.873	7.445	8	7.93333	9.0974	0.00793333	0.0090974	0.00793333	0.0090974	0.00396667	0.0045487	63.5229	72.8437
22.5834	8.007	7.426	8	7.93333	9.0974	0.00793333	0.0090974	0.00793333	0.0090974	0.00396667	0.0045487	63.5229	72.8437
22.6001	7.969	7.437	8	7.93333	9.0974	0.00793333	0.0090974	0.00793333	0.0090974	0.00396667	0.0045487	63.5229	72.8437
22.6168	7.923	7.42	8	7.93333	9.0974	0.00793333	0.0090974	0.00793333	0.0090974	0.00396667	0.0045487	63.5229	72.8437
22.6335	7.882	7.4	8	7.93333	9.0974	0.00793333	0.0090974	0.00793333	0.0090974	0.00396667	0.0045487	63.5229	72.8437
22.6501	8.054	7.394	8	7.96294	9.0974	0.00796294	0.0090974	0.00796294	0.0090974	0.00398147	0.0045487	63.7599	72.8437
22.6668	8.104	7.384	8	7.96294	9.0974	0.00796294	0.0090974	0.00796294	0.0090974	0.00398147	0.0045487	63.7599	72.8437
22.6835	8.052	7.368	8	7.96294	9.0974	0.00796294	0.0090974	0.00796294	0.0090974	0.00398147	0.0045487	63.7599	72.8437
22.7002	8.011	7.365	8	7.96294	9.0974	0.00796294	0.0090974	0.00796294	0.0090974	0.00398147	0.0045487	63.7599	72.8437
22.7168	7.951	7.344	8	7.96294	9.0974	0.00796294	0.0090974	0.00796294	0.0090974	0.00398147	0.0045487	63.7599	72.8437
22.7335	7.903	7.344	8	7.96294	9.0974	0.00796294	0.0090974	0.00796294	0.0090974	0.00398147	0.0045487	63.7599	72.8437
22.7502	7.863	7.329	8	7.96294	9.0974	0.00796294	0.0090974	0.00796294	0.0090974	0.00398147	0.0045487	63.7599	72.8437
22.7669	7.825	7.313	8	7.99254	9.0974	0.00799254	0.0090974	0.00799254	0.0090974	0.00399627	0.0045487	63.9969	72.8437
22.7836	7.936	7.313	8	7.99254	9.0974	0.00799254	0.0090974	0.00799254	0.0090974	0.00399627	0.0045487	63.9969	72.8437
22.8002	7.9	7.3	8	7.99254	9.0974	0.00799254	0.0090974	0.00799254	0.0090974	0.00399627	0.0045487	63.9969	72.8437
22.8169	7.859	7.29	8	8.02214	9.0974	0.00802214	0.0090974	0.00802214	0.0090974	0.00401107	0.0045487	64.2339	72.8437
22.8336	7.946	7.283	8	8.02214	9.0974	0.00802214	0.0090974	0.00802214	0.0090974	0.00401107	0.0045487	64.2339	72.8437
22.8503	7.894	7.268	8	8.02214	9.0974	0.00802214	0.0090974	0.00802214	0.0090974	0.00401107	0.0045487	64.2339	72.8437
22.867	7.848	7.26	8	8.05174	9.0974	0.00805174	0.0090974	0.00805174	0.0090974	0.00402587	0.0045487	64.471	72.8437
22.8836	8.088	7.25	8	8.05174	9.0974	0.00805174	0.0090974	0.00805174	0.0090974	0.00402587	0.0045487	64.471	72.8437
22.9003	8.047	7.244	8	8.05174	9.0974	0.00805174	0.0090974	0.00805174	0.0090974	0.00402587	0.0045487	64.471	72.8437
22.917	8	7.239	8	8.05174	9.0974	0.00805174	0.0090974	0.00805174	0.0090974	0.00402587	0.0045487	64.471	72.8437
22.9337	7.949	7.226	8	8.05174	9.0974	0.00805174	0.0090974	0.00805174	0.0090974	0.00402587	0.0045487	64.471	72.8437
22.9504	7.908	7.22	8	8.05174	9.0974	0.00805174	0.0090974	0.00805174	0.0090974	0.00402587	0.0045487	64.471	72.8437
22.967	7.859	7.21	8	8.08134	9.0974	0.00808134	0.0090974	0.00808134	0.0090974	0.00404067	0.0045487	64.708	72.8437
22.9837	8.064	7.205	8	8.08134	9.0974	0.00808134	0.0090974	0.00808134	0.0090974	0.00404067	0.0045487	64.708	72.8437
23.0004	8.022	7.197	8	8.08134	9.0974	0.00808134	0.0090974	0.00808134	0.0090974	0.00404067	0.0045487	64.708	72.8437
23.0171	7.977	7.189	8	8.08134	9.0974	0.00808134	0.0090974	0.00808134	0.0090974	0.00404067	0.0045487	64.708	72.8437
23.0337	7.924	7.178	8	8.08134	9.0974	0.00808134	0.0090974	0.00808134	0.0090974	0.00404067	0.0045487	64.708	72.8437
23.0504	7.881	7.175	8	8.08134	9.0974	0.00808134	0.0090974	0.00808134	0.0090974	0.00404067	0.0045487	64.708	72.8437
23.0671	7.837	7.163	8	8.11095	9.0974	0.00811095	0.0090974	0.00811095	0.0090974	0.00405547	0.0045487	64.945	72.8437
23.0838	8.303	7.154	8	8.11095	9.0974	0.00811095	0.0090974	0.00811095	0.0090974	0.00405547	0.0045487	64.945	72.8437
23.1005	8.258	7.148	8	8.11095	9.0974	0.00811095	0.0090974	0.00811095	0.0090974	0.00405547	0.0045487	64.945	72.8437
23.1171	8.205	7.139	8	8.11095	9.0974	0.00811095	0.0090974	0.00811095	0.0090974	0.00405547	0.0045487	64.945	72.8437
23.1338	8.149	7.132	8	8.11095	9.0974	0.00811095	0.0090974	0.00811095	0.0090974	0.00405547	0.0045487	64.945	72.8437
23.1505	8.09	7.126	8	8.11095	9.0974	0.00811095	0.0090974	0.00811095	0.0090974	0.00405547	0.0045487	64.945	72.8437
23.1672	8.044	7.121	8	8.11095	9.0974	0.00811095	0.0090974	0.00811095	0.0090974	0.00405547	0.0045487	64.945	72.8437
23.1839	7.992	7.137	8	8.11095	9.11688	0.00811095	0.00911688	0.00811095	0.00911688	0.00405547	0.00455844	64.945	72.9996
23.2005	7.988	7.18	8	8.11095	9.13636	0.00811095	0.00913636	0.00811095	0.00913636	0.00405547	0.00456818	64.945	73.1556
23.2172	7.945	7.189	8	8.11095	9.13636	0.00811095	0.00913636	0.00811095	0.00913636	0.00405547	0.00456818	64.945	73.1556
23.2339	7.885	7.193	8	8.11095	9.15584	0.00811095	0.00915584	0.00811095	0.00915584	0.00405547	0.00457792	64.945	73.3116
23.2506	7.918	7.302	8	8.14055	9.17532	0.00814055	0.00917532	0.00814055	0.00917532	0.00407027	0.00458766	65.182	73.4676
23.2673	7.937	7.233	8	8.14055	9.17532	0.00814055	0.00917532	0.00814055	0.00917532	0.00407027	0.00458766	65.182	73.4676
23.2839	7.888	7.433	8	8.14055	9.19481	0.00814055	0.00919481	0.00814055	0.00919481	0.00407027	0.0045974	65.182	73.6236
23.3006	7.899	7.464	8	8.17015	9.21429	0.00817015	0.00921429	0.00817015	0.00921429	0.00408507	0.00460714	65.4191	73.7796
23.3173	7.891	7.407	8	8.17015	9.21429	0.00817015	0.00921429	0.00817015	0.00921429	0.00408507	0.00460714	65.4191	73.7796
23.334	7.853	7.486	8	8.17015	9.23377	0.00817015	0.00923377	0.00817015	0.00923377	0.00408507	0.00461688	65.4191	73.9355
23.3506	7.951	7.505	8	8.19975	9.25325	0.00819975	0.00925325	0.00819975	0.00925325	0.00409988	0.00462662	65.6561	74.0915
23.3673	7.914	7.49	8	8.19975	9.25325	0.00819975	0.00925325	0.00819975	0.00925325	0.00409988	0.00462662	65.6561	74.0915
23.384	7.874	7.62	8	8.19975	9.27273	0.00819975	0.00927273	0.00819975	0.00927273	0.00409988	0.00463636	65.6561	74.2475
23.4007	8.018	7.838	8	8.22935	9.29221	0.00822935	0.00929221	0.00822935	0.00929221	0.00411468	0.0046461	65.8931	74.4035
23.4174	8.091	7.688	8	8.22935	9.29221	0.00822935	0.00929221	0.00822935	0.00929221	0.00411468	0.0046461	65.8931	74.4035
23.434	8.044	7.795	8	8.22935	9.31169	0.00822935	0.00931169	0.00822935	0.00931169	0.00411468	0.00465584	65.8931	74.5595
23.4507	7.99	8.093	8	8.22935	9.33117	0.00822935	0.00933117	0.00822935	0.00933117	0.00411468	0.00466558	65.8931	74.7154
23.4674	7.947	7.815	8	8.22935	9.33117	0.00822935	0.00933117	0.00822935	0.00933117	0.00411468	0.00466558	65.8931	74.7154
23.4841	7.896	7.884	8	8.22935	9.35065	0.00822935	0.00935065	0.00822935	0.00935065	0.00411468	0.00467532	65.8931	74.8714
23.5007	7.974	7.999	8	8.25896	9.37013	0.00825896	0.00937013	0.00825896	0.00937013	0.00412948	0.00468506	66.1301	75.0274
23.5174	7.985	7.943	8	8.25896	9.37013	0.00825896	0.00937013	0.00825896	0.00937013	0.00412948	0.00468506	66.1301	75.0274
23.5341	7.945	7.9	8	8.25896	9.37013	0.00825896	0.00937013	0.00825896	0.00937013	0.00412948	0.00468506	66.1301	75.0274
23.5508	7.905	8.297	8	8.25896	9.38961	0.00825896	0.00938961	0.00825896	0.00938961	0.00412948	0.00469481	66.1301	75.1834
23.5675	7.852	8.09	8	8.28856	9.38961	0.00828856	0.00938961	0.00828856	0.00938961	0.00414428	0.00469481	66.3672	75.1834
23.5842	7.917	8.053	8	8.28856	9.38961	0.00828856	0.00938961	0.00828856	0.00938961	0.00414428	0.00469481	66.3672	75.1834
23.6008	7.879	8.032	8	8.28856	9.38961	0.00828856	0.00938961	0.00828856	0.00938961	0.00414428	0.00469481	66.3672	75.1834
23.6175	7.83	8.008	8	8.31816	9.38961	0.00831816	0.00938961	0.00831816	0.00938961	0.00415908	0.00469481	66.6042	75.1834
23.6342	8.089	7.987	8	8.31816	9.38961	0.00831816	0.00938961	0.00831816	0.00938961	0.00415908	0.00469481	66.6042	75.1834
23.6509	8.035	7.959	8	8.31816	9.38961	0.00831816	0.00938961	0.00831816	0.00938961	0.00415908	0.00469481	66.6042	75.1834
23.6675	7.99	7.933	8	8.31816	9.38961	0.00831816	0.00938961	0.00831816	0.00938961	0.00415908	0.00469481	66.6042	75.1834
23.6842	7.945	7.912	8	8.31816	9.38961	0.00831816	0.00938961	0.00831816	0.00938961	0.00415908	0.00469481	66.6042	75.1834
23.7009	7.898	7.884	8	8.31816	9.38961	0.00831816	0.00938961	0.00831816	0.00938961	0.00415908	0.00469481	66.6042	75.1834
23.7176	7.851	7.864	8	8.34776	9.38961	0.00834776	0.00938961	0.00834776	0.00938961	0.00417388	0.00469481	66.8412	75.1834
23.7343	8.083	7.979	8	8.34776	9.40909	0.00834776	0.00940909	0.00834776	0.00940909	0.00417388	0.00470455	66.8412	75.3394
23.7509	8.028	7.993	8	8.34776	9.40909	0.00834776	0.00940909	0.00834776	0.00940909	0.00417388	0.00470455	66.8412	75.3394
23.7676	7.985	7.962	8	8.34776	9.40909	0.00834776	0.00940909	0.00834776	0.00940909	0.00417388	0.00470455	66.8412	75.3394
23.7843	7.947	7.941	8	8.34776	9.40909	0.00834776	0.00940909	0.00834776	0.00940909	0.00417388	0.00470455	66.8412	75.3394
23.801	7.896	7.91	8	8.34776	9.40909	0.00834776	0.00940909	0.00834776	0.00940909	0.00417388	0.00470455	66.8412	75.3394
23.8177	7.859	7.879	8	8.37736	9.40909	0.00837736	0.00940909	0.00837736	0.00940909	0.00418868	0.00470455	67.0782	75.3394
23.8343	7.89	7.995	8	8.37736	9.42857	0.00837736	0.00942857	0.00837736	0.00942857	0.00418868	0.00471429	67.0782	75.4954
23.851	7.952	7.959	8	8.40697	9.42857	0.00840697	0.00942857	0.00840697	0.00942857	0.00420348	0.00471429	67.3153	75.4954
23.8677	7.99	7.94	8	8.40697	9.42857	0.00840697	0.00942857	0.00840697	0.00942857	0.00420348	0.00471429	67.3153	75.4954
23.8844	7.949	7.919	8	8.40697	9.42857	0.00840697	0.00942857	0.00840697	0.00942857	0.00420348	0.00471429	67.3153	75.4954
23.9011	7.908	7.874	8	8.40697	9.42857	0.00840697	0.00942857	0.00840697	0.00942857	0.00420348	0.00471429	67.3153	75.4954
23.9177	7.858	7.868	8	8.43657	9.42857	0.00843657	0.00942857	0.00843657	0.00942857	0.00421828	0.00471429	67.5523	75.4954
23.9344	8.107	7.861	8	8.43657	9.44805	0.00843657	0.00944805	0.00843657	0.00944805	0.00421828	0.00472403	67.5523	75.6513
23.9511	8.066	8.068	8	8.43657	9.46753	0.00843657	0.00946753	0.00843657	0.00946753	0.00421828	0.00473377	67.5523	75.8073
23.9678	8.02	8.045	8	8.43657	9.46753	0.00843657	0.00946753	0.00843657	0.00946753	0.00421828	0.00473377	67.5523	75.8073
23.9845	7.976	7.996	8	8.43657	9.46753	0.00843657	0.00946753	0.00843657	0.00946753	0.00421828	0.00473377	67.5523	75.8073
24.0011	7.926	7.96	8	8.43657	9.46753	0.00843657	0.00946753	0.00843657	0.00946753	0.00421828	0.00473377	67.5523	75.8073
24.0178	7.885	7.935	8	8.43657	9.46753	0.00843657	0.00946753	0.00843657	0.00946753	0.00421828	0.00473377	67.5523	75.8073
24.0345	7.837	7.916	8	8.43657	9.46753	0.00843657	0.00946753	0.00843657	0.00946753	0.00421828	0.00473377	67.5523	75.8073
24.0512	8.024	7.9	8	8.46617	9.46753	0.00846617	0.00946753	0.00846617	0.00946753	0.00423308	0.00473377	67.7893	75.8073
24.0678	7.936	7.871	8	8.46617	9.46753	0.00846617	0.00946753	0.00846617	0.00946753	0.00423308	0.00473377	67.7893	75.8073
24.0845	7.882	8.153	8	8.46617	9.48701	0.00846617	0.00948701	0.00846617	0.00948701	0.00423308	0.00474351	67.7893	75.9633
24.1012	7.918	8.101	8	8.49577	9.48701	0.00849577	0.00948701	0.00849577	0.00948701	0.00424789	0.00474351	68.0263	75.9633
24.1179	7.881	8.071	8	8.52537	9.48701	0.00852537	0.00948701	0.00852537	0.00948701	0.00426269	0.00474351	68.2634	75.9633
24.1346	8.056	7.997	8	8.52537	9.48701	0.00852537	0.00948701	0.00852537	0.00948701	0.00426269	0.00474351	68.2634	75.9633
24.1512	8.002	8.001	8	8.52537	9.48701	0.00852537	0.00948701	0.00852537	0.00948701	0.00426269	0.00474351	68.2634	75.9633
24.1679	7.952	7.968	8	8.52537	9.48701	0.00852537	0.00948701	0.00852537	0.00948701	0.00426269	0.00474351	68.2634	75.9633
24.1846	7.903	7.947	8	8.52537	9.48701	0.00852537	0.00948701	0.00852537	0.00948701	0.00426269	0.00474351	68.2634	75.9633
24.2013	7.871	7.939	8	8.52537	9.48701	0.00852537	0.00948701	0.00852537	0.00948701	0.00426269	0.00474351	68.2634	75.9633
24.218	7.829	7.887	8	8.55498	9.48701	0.00855498	0.00948701	0.00855498	0.00948701	0.00427749	0.00474351	68.5004	75.9633
24.2346	7.945	8.162	8	8.55498	9.50649	0.00855498	0.00950649	0.00855498	0.00950649	0.00427749	0.00475325	68.5004	76.1193
24.2513	7.908	8.002	8	8.55498	9.50649	0.00855498	0.00950649	0.00855498	0.00950649	0.00427749	0.00475325	68.5004	76.1193
24.268	7.864	8.017	8	8.58458	9.50649	0.00858458	0.00950649	0.00858458	0.00950649	0.00429229	0.00475325	68.7374	76.1193
24.2847	8.029	7.999	8	8.58458	9.50649	0.00858458	0.00950649	0.00858458	0.00950649	0.00429229	0.00475325	68.7374	76.1193
24.3014	7.988	7.96	8	8.58458	9.50649	0.00858458	0.00950649	0.00858458	0.00950649	0.00429229	0.00475325	68.7374	76.1193
24.318	7.947	7.946	8	8.58458	9.50649	0.00858458	0.00950649	0.00858458	0.00950649	0.00429229	0.00475325	68.7374	76.1193
24.3347	7.899	7.903	8	8.58458	9.50649	0.00858458	0.00950649	0.00858458	0.00950649	0.00429229	0.00475325	68.7374	76.1193
24.3514	7.951	7.893	8	8.61418	9.50649	0.00861418	0.00950649	0.00861418	0.00950649	0.00430709	0.00475325	68.9744	76.1193
24.3681	7.884	7.878	8	8.64378	9.50649	0.00864378	0.00950649	0.00864378	0.00950649	0.00432189	0.00475325	69.2115	76.1193
24.3848	8.155	7.982	8	8.64378	9.52597	0.00864378	0.00952597	0.00864378	0.00952597	0.00432189	0.00476299	69.2115	76.2753
24.4014	8.115	7.94	8	8.64378	9.52597	0.00864378	0.00952597	0.00864378	0.00952597	0.00432189	0.00476299	69.2115	76.2753
24.4181	8.07	7.921	8	8.64378	9.52597	0.00864378	0.00952597	0.00864378	0.00952597	0.00432189	0.00476299	69.2115	76.2753
24.4348	8.018	7.905	8	8.64378	9.52597	0.00864378	0.00952597	0.00864378	0.00952597	0.00432189	0.00476299	69.2115	76.2753
24.4515	7.975	7.889	8	8.64378	9.54545	0.00864378	0.00954545	0.00864378	0.00954545	0.00432189	0.00477273	69.2115	76.4312
24.4682	7.932	7.899	8	8.64378	9.54545	0.00864378	0.00954545	0.00864378	0.00954545	0.00432189	0.00477273	69.2115	76.4312
24.4848	7.894	7.931	8	8.64378	9.56494	0.00864378	0.00956494	0.00864378	0.00956494	0.00432189	0.00478247	69.2115	76.5872
24.5015	8.168	7.901	8	8.67338	9.56494	0.00867338	0.00956494	0.00867338	0.00956494	0.00433669	0.00478247	69.4485	76.5872
24.5182	8.133	7.9	8	8.67338	9.56494	0.00867338	0.00956494	0.00867338	0.00956494	0.00433669	0.00478247	69.4485	76.5872
24.5349	8.112	8.02	8	8.67338	9.58442	0.00867338	0.00958442	0.00867338	0.00958442	0.00433669	0.00479221	69.4485	76.7432
24.5516	8.065	7.978	8	8.67338	9.58442	0.00867338	0.00958442	0.00867338	0.00958442	0.00433669	0.00479221	69.4485	76.7432
24.5682	8.017	7.969	8	8.67338	9.58442	0.00867338	0.00958442	0.00867338	0.00958442	0.00433669	0.00479221	69.4485	76.7432
24.5849	7.972	7.951	8	8.67338	9.58442	0.00867338	0.00958442	0.00867338	0.00958442	0.00433669	0.00479221	69.4485	76.7432
24.6016	7.931	7.935	8	8.67338	9.58442	0.00867338	0.00958442	0.00867338	0.00958442	0.00433669	0.00479221	69.4485	76.7432
24.6183	7.886	7.916	8	8.67338	9.58442	0.00867338	0.00958442	0.00867338	0.00958442	0.00433669	0.00479221	69.4485	76.7432
24.6349	7.841	7.886	8	8.67338	9.58442	0.00867338	0.00958442	0.00867338	0.00958442	0.00433669	0.00479221	69.4485	76.7432
24.6516	7.838	8.108	8	8.70299	9.6039	0.00870299	0.0096039	0.00870299	0.0096039	0.00435149	0.00480195	69.6855	76.8992
24.6683	7.831	7.949	8	8.73259	9.6039	0.00873259	0.0096039	0.00873259	0.0096039	0.00436629	0.00480195	69.9226	76.8992
24.685	8.001	7.922	8	8.73259	9.6039	0.00873259	0.0096039	0.00873259	0.0096039	0.00436629	0.00480195	69.9226	76.8992
24.7017	7.958	7.904	8	8.73259	9.6039	0.00873259	0.0096039	0.00873259	0.0096039	0.00436629	0.00480195	69.9226	76.8992
24.7183	7.918	7.88	8	8.73259	9.6039	0.00873259	0.0096039	0.00873259	0.0096039	0.00436629	0.00480195	69.9226	76.8992
24.735	7.867	7.975	8	8.73259	9.62338	0.00873259	0.00962338	0.00873259	0.00962338	0.00436629	0.00481169	69.9226	77.0552
24.7517	7.949	7.914	8	8.76219	9.62338	0.00876219	0.00962338	0.00876219	0.00962338	0.00438109	0.00481169	70.1596	77.0552
24.7684	8.054	7.911	8	8.76219	9.62338	0.00876219	0.00962338	0.00876219	0.00962338	0.00438109	0.00481169	70.1596	77.0552
24.7851	8.005	7.893	8	8.76219	9.62338	0.00876219	0.00962338	0.00876219	0.00962338	0.00438109	0.00481169	70.1596	77.0552
24.8017	7.971	7.964	8	8.76219	9.64286	0.00876219	0.00964286	0.00876219	0.00964286	0.00438109	0.00482143	70.1596	77.2112
24.8184	7.938	7.956	8	8.76219	9.64286	0.00876219	0.00964286	0.00876219	0.00964286	0.00438109	0.00482143	70.1596	77.2112
24.8351	7.885	7.923	8	8.76219	9.64286	0.00876219	0.00964286	0.00876219	0.00964286	0.00438109	0.00482143	70.1596	77.2112
24.8518	8.029	7.903	8	8.79179	9.64286	0.00879179	0.00964286	0.00879179	0.00964286	0.0043959	0.00482143	70.3966	77.2112
24.8685	8.002	7.888	8	8.79179	9.64286	0.00879179	0.00964286	0.00879179	0.00964286	0.0043959	0.00482143	70.3966	77.2112
24.8851	7.972	7.896	8	8.79179	9.66234	0.00879179	0.00966234	0.00879179	0.00966234	0.0043959	0.00483117	70.3966	77.3671
24.9018	7.926	8.173	8	8.79179	9.68182	0.00879179	0.00968182	0.00879179	0.00968182	0.0043959	0.00484091	70.3966	77.5231
24.9185	7.895	8.012	8	8.79179	9.68182	0.00879179	0.00968182	0.00879179	0.00968182	0.0043959	0.00484091	70.3966	77.5231
24.9352	7.85	7.985	8	8.79179	9.68182	0.00879179	0.00968182	0.00879179	0.00968182	0.0043959	0.00484091	70.3966	77.5231
24.9519	7.844	7.977	8	8.82139	9.68182	0.00882139	0.00968182	0.00882139	0.00968182	0.0044107	0.00484091	70.6336	77.5231
24.9685	7.834	7.966	8	8.851	9.68182	0.008851	0.00968182	0.008851	0.00968182	0.0044255	0.00484091	70.8707	77.5231
24.9852	8.024	7.949	8	8.851	9.68182	0.008851	0.00968182	0.008851	0.00968182	0.0044255	0.00484091	70.8707	77.5231
25.0019	8.013	7.931	8	8.851	9.68182	0.008851	0.00968182	0.008851	0.00968182	0.0044255	0.00484091	70.8707	77.5231
25.0186	7.981	7.923	8	8.851	9.68182	0.008851	0.00968182	0.008851	0.00968182	0.0044255	0.00484091	70.8707	77.5231
25.0352	7.955	7.917	8	8.851	9.68182	0.008851	0.00968182	0.008851	0.00968182	0.0044255	0.00484091	70.8707	77.5231
25.0519	7.912	7.892	8	8.851	9.68182	0.008851	0.00968182	0.008851	0.00968182	0.0044255	0.00484091	70.8707	77.5231
25.0686	7.872	7.884	8	8.8806	9.68182	0.0088806	0.00968182	0.0088806	0.00968182	0.0044403	0.00484091	71.1077	77.5231
25.0853	8.085	8.167	8	8.8806	9.7013	0.0088806	0.0097013	0.0088806	0.0097013	0.0044403	0.00485065	71.1077	77.6791
25.102	8.034	7.998	8	8.8806	9.7013	0.0088806	0.0097013	0.0088806	0.0097013	0.0044403	0.00485065	71.1077	77.6791
25.1186	7.997	7.958	8	8.8806	9.7013	0.0088806	0.0097013	0.0088806	0.0097013	0.0044403	0.00485065	71.1077	77.6791
25.1353	7.947	7.942	8	8.8806	9.7013	0.0088806	0.0097013	0.0088806	0.0097013	0.0044403	0.00485065	71.1077	77.6791
25.152	7.903	7.922	8	8.8806	9.7013	0.0088806	0.0097013	0.0088806	0.0097013	0.0044403	0.00485065	71.1077	77.6791
25.1687	7.863	7.909	8	8.9102	9.7013	0.0089102	0.0097013	0.0089102	0.0097013	0.0044551	0.00485065	71.3447	77.6791
25.1854	7.935	7.895	8	8.9102	9.7013	0.0089102	0.0097013	0.0089102	0.0097013	0.0044551	0.00485065	71.3447	77.6791
25.202	7.946	7.96	8	8.9102	9.72078	0.0089102	0.00972078	0.0089102	0.00972078	0.0044551	0.00486039	71.3447	77.8351
25.2187	7.903	8.041	8	8.9102	9.72078	0.0089102	0.00972078	0.0089102	0.00972078	0.0044551	0.00486039	71.3447	77.8351
25.2354	7.859	7.969	8	8.9102	9.72078	0.0089102	0.00972078	0.0089102	0.00972078	0.0044551	0.00486039	71.3447	77.8351
25.2521	7.905	7.927	8	8.9398	9.72078	0.0089398	0.00972078	0.0089398	0.00972078	0.0044699	0.00486039	71.5817	77.8351
25.2688	7.866	7.923	8	8.9694	9.72078	0.0089694	0.00972078	0.0089694	0.00972078	0.0044847	0.00486039	71.8188	77.8351
25.2854	8.066	7.913	8	8.9694	9.72078	0.0089694	0.00972078	0.0089694	0.00972078	0.0044847	0.00486039	71.8188	77.8351
25.3021	8.031	8.109	8	8.9694	9.74026	0.0089694	0.00974026	0.0089694	0.00974026	0.0044847	0.00487013	71.8188	77.9911
25.3188	7.99	8.015	8	8.9694	9.74026	0.0089694	0.00974026	0.0089694	0.00974026	0.0044847	0.00487013	71.8188	77.9911
25.3355	7.992	7.972	8	8.9694	9.74026	0.0089694	0.00974026	0.0089694	0.00974026	0.0044847	0.00487013	71.8188	77.9911
25.3521	7.949	7.954	8	8.9694	9.74026	0.0089694	0.00974026	0.0089694	0.00974026	0.0044847	0.00487013	71.8188	77.9911
25.3688	7.903	7.937	8	8.9694	9.74026	0.0089694	0.00974026	0.0089694	0.00974026	0.0044847	0.00487013	71.8188	77.9911
25.3855	7.866	7.912	8	8.9694	9.74026	0.0089694	0.00974026	0.0089694	0.00974026	0.0044847	0.00487013	71.8188	77.9911
25.4022	8.074	7.892	8	8.999	9.74026	0.008999	0.00974026	0.008999	0.00974026	0.0044995	0.00487013	72.0558	77.9911
25.4189	8.081	7.889	8	8.999	9.74026	0.008999	0.00974026	0.008999	0.00974026	0.0044995	0.00487013	72.0558	77.9911
25.4355	8.029	7.983	8	8.999	9.75974	0.008999	0.00975974	0.008999	0.00975974	0.0044995	0.00487987	72.0558	78.1471
25.4522	7.981	7.931	8	8.999	9.75974	0.008999	0.00975974	0.008999	0.00975974	0.0044995	0.00487987	72.0558	78.1471
25.4689	7.954	7.911	8	8.999	9.75974	0.008999	0.00975974	0.008999	0.00975974	0.0044995	0.00487987	72.0558	78.1471
25.4856	7.906	7.901	8	8.999	9.75974	0.008999	0.00975974	0.008999	0.00975974	0.0044995	0.00487987	72.0558	78.1471
25.5023	7.862	7.898	8	8.999	9.75974	0.008999	0.00975974	0.008999	0.00975974	0.0044995	0.00487987	72.0558	78.1471
25.5189	7.825	7.886	8	9.02861	9.75974	0.00902861	0.00975974	0.00902861	0.00975974	0.0045143	0.00487987	72.2928	78.1471
25.5356	7.849	7.989	8	9.02861	9.77922	0.00902861	0.00977922	0.00902861	0.00977922	0.0045143	0.00488961	72.2928	78.303
25.5523	8.027	8.031	8	9.05821	9.77922	0.00905821	0.00977922	0.00905821	0.00977922	0.0045291	0.00488961	72.5298	78.303
25.569	7.988	8.017	8	9.05821	9.77922	0.00905821	0.00977922	0.00905821	0.00977922	0.0045291	0.00488961	72.5298	78.303
25.5857	7.949	8.004	8	9.05821	9.77922	0.00905821	0.00977922	0.00905821	0.00977922	0.0045291	0.00488961	72.5298	78.303
25.6023	7.909	7.996	8	9.05821	9.77922	0.00905821	0.00977922	0.00905821	0.00977922	0.0045291	0.00488961	72.5298	78.303
25.619	7.866	7.978	8	9.08781	9.77922	0.00908781	0.00977922	0.00908781	0.00977922	0.00454391	0.00488961	72.7669	78.303
25.6357	8.135	7.932	8	9.08781	9.77922	0.00908781	0.00977922	0.00908781	0.00977922	0.00454391	0.00488961	72.7669	78.303
25.6524	8.093	7.921	8	9.08781	9.77922	0.00908781	0.00977922	0.00908781	0.00977922	0.00454391	0.00488961	72.7669	78.303
25.6691	8.034	7.909	8	9.08781	9.77922	0.00908781	0.00977922	0.00908781	0.00977922	0.00454391	0.00488961	72.7669	78.303
25.6857	7.987	7.907	8	9.08781	9.77922	0.00908781	0.00977922	0.00908781	0.00977922	0.00454391	0.00488961	72.7669	78.303
25.7024	7.94	7.886	8	9.08781	9.77922	0.00908781	0.00977922	0.00908781	0.00977922	0.00454391	0.00488961	72.7669	78.303
25.7191	7.903	7.892	8	9.08781	9.77922	0.00908781	0.00977922	0.00908781	0.00977922	0.00454391	0.00488961	72.7669	78.303
25.7358	7.866	7.986	8	9.08781	9.7987	0.00908781	0.0097987	0.00908781	0.0097987	0.00454391	0.00489935	72.7669	78.459
25.7524	7.915	8.06	8	9.11741	9.7987	0.00911741	0.0097987	0.00911741	0.0097987	0.00455871	0.00489935	73.0039	78.459
25.7691	7.934	8.062	8	9.11741	9.7987	0.00911741	0.0097987	0.00911741	0.0097987	0.00455871	0.00489935	73.0039	78.459
25.7858	7.904	8.054	8	9.11741	9.7987	0.00911741	0.0097987	0.00911741	0.0097987	0.00455871	0.00489935	73.0039	78.459
25.8025	7.858	8.036	8	9.11741	9.7987	0.00911741	0.0097987	0.00911741	0.0097987	0.00455871	0.00489935	73.0039	78.459
25.8192	7.828	8.013	8	9.14701	9.7987	0.00914701	0.0097987	0.00914701	0.0097987	0.00457351	0.00489935	73.2409	78.459
25.8358	7.854	7.997	8	9.14701	9.7987	0.00914701	0.0097987	0.00914701	0.0097987	0.00457351	0.00489935	73.2409	78.459
25.8525	7.949	7.981	8	9.17662	9.7987	0.00917662	0.0097987	0.00917662	0.0097987	0.00458831	0.00489935	73.4779	78.459
25.8692	7.995	7.972	8	9.17662	9.7987	0.00917662	0.0097987	0.00917662	0.0097987	0.00458831	0.00489935	73.4779	78.459
25.8859	7.948	7.958	8	9.17662	9.7987	0.00917662	0.0097987	0.00917662	0.0097987	0.00458831	0.00489935	73.4779	78.459
25.9026	7.902	7.945	8	9.17662	9.7987	0.00917662	0.0097987	0.00917662	0.0097987	0.00458831	0.00489935	73.4779	78.459
25.9192	7.862	7.926	8	9.20622	9.7987	0.00920622	0.0097987	0.00920622	0.0097987	0.00460311	0.00489935	73.715	78.459
25.9359	8.127	7.911	8	9.20622	9.7987	0.00920622	0.0097987	0.00920622	0.0097987	0.00460311	0.00489935	73.715	78.459
25.9526	8.077	7.94	8	9.20622	9.81818	0.00920622	0.00981818	0.00920622	0.00981818	0.00460311	0.00490909	73.715	78.615
25.9693	8.033	7.97	8	9.20622	9.81818	0.00920622	0.00981818	0.00920622	0.00981818	0.00460311	0.00490909	73.715	78.615
25.986	8	7.965	8	9.20622	9.81818	0.00920622	0.00981818	0.00920622	0.00981818	0.00460311	0.00490909	73.715	78.615
26.0026	7.951	7.952	8	9.20622	9.81818	0.00920622	0.00981818	0.00920622	0.00981818	0.00460311	0.00490909	73.715	78.615
26.0193	7.91	7.938	8	9.20622	9.81818	0.00920622	0.00981818	0.00920622	0.00981818	0.00460311	0.00490909	73.715	78.615
26.036	7.864	7.922	8	9.20622	9.81818	0.00920622	0.00981818	0.00920622	0.00981818	0.00460311	0.00490909	73.715	78.615
26.0527	7.932	7.904	8	9.23582	9.81818	0.00923582	0.00981818	0.00923582	0.00981818	0.00461791	0.00490909	73.952	78.615
26.0694	7.941	7.891	8	9.23582	9.81818	0.00923582	0.00981818	0.00923582	0.00981818	0.00461791	0.00490909	73.952	78.615
26.086	7.889	8	8	9.23582	9.83766	0.00923582	0.00983766	0.00923582	0.00983766	0.00461791	0.00491883	73.952	78.771
26.1027	8.042	7.965	8	9.26542	9.83766	0.00926542	0.00983766	0.00926542	0.00983766	0.00463271	0.00491883	74.189	78.771
26.1194	7.963	7.949	8	9.26542	9.83766	0.00926542	0.00983766	0.00926542	0.00983766	0.00463271	0.00491883	74.189	78.771
26.1361	7.923	7.925	8	9.26542	9.83766	0.00926542	0.00983766	0.00926542	0.00983766	0.00463271	0.00491883	74.189	78.771
26.1527	7.886	7.936	8	9.26542	9.83766	0.00926542	0.00983766	0.00926542	0.00983766	0.00463271	0.00491883	74.189	78.771
26.1694	7.841	7.927	8	9.29502	9.83766	0.00929502	0.00983766	0.00929502	0.00983766	0.00464751	0.00491883	74.426	78.771
26.1861	8.096	7.912	8	9.29502	9.83766	0.00929502	0.00983766	0.00929502	0.00983766	0.00464751	0.00491883	74.426	78.771
26.2028	8.055	7.902	8	9.29502	9.83766	0.00929502	0.00983766	0.00929502	0.00983766	0.00464751	0.00491883	74.426	78.771
26.2195	8.006	7.893	8	9.29502	9.83766	0.00929502	0.00983766	0.00929502	0.00983766	0.00464751	0.00491883	74.426	78.771
26.2361	7.962	7.901	8	9.29502	9.85714	0.00929502	0.00985714	0.00929502	0.00985714	0.00464751	0.00492857	74.426	78.927
26.2528	7.922	7.921	8	9.29502	9.85714	0.00929502	0.00985714	0.00929502	0.00985714	0.00464751	0.00492857	74.426	78.927
26.2695	7.883	7.912	8	9.32463	9.85714	0.00932463	0.00985714	0.00932463	0.00985714	0.00466231	0.00492857	74.6631	78.927
26.2862	8.108	7.907	8	9.32463	9.85714	0.00932463	0.00985714	0.00932463	0.00985714	0.00466231	0.00492857	74.6631	78.927
26.3029	8.05	7.898	8	9.32463	9.85714	0.00932463	0.00985714	0.00932463	0.00985714	0.00466231	0.00492857	74.6631	78.927
26.3195	8.01	7.887	8	9.32463	9.85714	0.00932463	0.00985714	0.00932463	0.00985714	0.00466231	0.00492857	74.6631	78.927
26.3362	7.973	7.974	8	9.32463	9.87662	0.00932463	0.00987662	0.00932463	0.00987662	0.00466231	0.00493831	74.6631	79.0829
26.3529	7.933	7.988	8	9.32463	9.87662	0.00932463	0.00987662	0.00932463	0.00987662	0.00466231	0.00493831	74.6631	79.0829
26.3696	7.897	7.98	8	9.32463	9.87662	0.00932463	0.00987662	0.00932463	0.00987662	0.00466231	0.00493831	74.6631	79.0829
26.3862	7.852	7.972	8	9.32463	9.87662	0.00932463	0.00987662	0.00932463	0.00987662	0.00466231	0.00493831	74.6631	79.0829
26.4029	7.833	7.965	8	9.35423	9.87662	0.00935423	0.00987662	0.00935423	0.00987662	0.00467711	0.00493831	74.9001	79.0829
26.4196	7.845	7.954	8	9.38383	9.87662	0.00938383	0.00987662	0.00938383	0.00987662	0.00469192	0.00493831	75.1371	79.0829
26.4363	8.071	7.944	8	9.38383	9.87662	0.00938383	0.00987662	0.00938383	0.00987662	0.00469192	0.00493831	75.1371	79.0829
26.453	8.027	7.934	8	9.38383	9.87662	0.00938383	0.00987662	0.00938383	0.00987662	0.00469192	0.00493831	75.1371	79.0829
26.4696	7.988	7.926	8	9.38383	9.87662	0.00938383	0.00987662	0.00938383	0.00987662	0.00469192	0.00493831	75.1371	79.0829
26.4863	7.949	7.912	8	9.38383	9.87662	0.00938383	0.00987662	0.00938383	0.00987662	0.00469192	0.00493831	75.1371	79.0829
26.503	7.909	7.901	8	9.38383	9.87662	0.00938383	0.00987662	0.00938383	0.00987662	0.00469192	0.00493831	75.1371	79.0829
26.5197	7.867	7.892	8	9.41343	9.87662	0.00941343	0.00987662	0.00941343	0.00987662	0.00470672	0.00493831	75.3741	79.0829
26.5364	8.133	7.911	8	9.41343	9.8961	0.00941343	0.0098961	0.00941343	0.0098961	0.00470672	0.00494805	75.3741	79.2389
26.553	8.091	7.963	8	9.41343	9.8961	0.00941343	0.0098961	0.00941343	0.0098961	0.00470672	0.00494805	75.3741	79.2389
26.5697	8.043	7.976	8	9.41343	9.8961	0.00941343	0.0098961	0.00941343	0.0098961	0.00470672	0.00494805	75.3741	79.2389
26.5864	7.999	7.975	8	9.41343	9.8961	0.00941343	0.0098961	0.00941343	0.0098961	0.00470672	0.00494805	75.3741	79.2389
26.6031	7.965	7.97	8	9.41343	9.8961	0.00941343	0.0098961	0.00941343	0.0098961	0.00470672	0.00494805	75.3741	79.2389
26.6197	7.925	7.966	8	9.41343	9.8961	0.00941343	0.0098961	0.00941343	0.0098961	0.00470672	0.00494805	75.3741	79.2389
26.6364	7.895	7.959	8	9.41343	9.8961	0.00941343	0.0098961	0.00941343	0.0098961	0.00470672	0.00494805	75.3741	79.2389
26.6531	7.927	7.943	8	9.44303	9.8961	0.00944303	0.0098961	0.00944303	0.0098961	0.00472152	0.00494805	75.6112	79.2389
26.6698	7.946	7.936	8	9.44303	9.8961	0.00944303	0.0098961	0.00944303	0.0098961	0.00472152	0.00494805	75.6112	79.2389
26.6865	7.911	7.926	8	9.44303	9.8961	0.00944303	0.0098961	0.00944303	0.0098961	0.00472152	0.00494805	75.6112	79.2389
26.7032	7.869	7.915	8	9.44303	9.8961	0.00944303	0.0098961	0.00944303	0.0098961	0.00472152	0.00494805	75.6112	79.2389
26.7198	7.841	7.906	8	9.47264	9.8961	0.00947264	0.0098961	0.00947264	0.0098961	0.00473632	0.00494805	75.8482	79.2389
26.7365	7.867	7.894	8	9.47264	9.8961	0.00947264	0.0098961	0.00947264	0.0098961	0.00473632	0.00494805	75.8482	79.2389
26.7532	8.008	7.884	8	9.50224	9.91558	0.00950224	0.00991558	0.00950224	0.00991558	0.00475112	0.00495779	76.0852	79.3949
26.7699	8.024	7.971	8	9.50224	9.91558	0.00950224	0.00991558	0.00950224	0.00991558	0.00475112	0.00495779	76.0852	79.3949
26.7865	7.979	7.999	8	9.50224	9.91558	0.00950224	0.00991558	0.00950224	0.00991558	0.00475112	0.00495779	76.0852	79.3949
26.8032	7.943	7.995	8	9.50224	9.91558	0.00950224	0.00991558	0.00950224	0.00991558	0.00475112	0.00495779	76.0852	79.3949
26.8199	7.905	7.991	8	9.50224	9.91558	0.00950224	0.00991558	0.00950224	0.00991558	0.00475112	0.00495779	76.0852	79.3949
26.8366	7.873	7.98	8	9.50224	9.91558	0.00950224	0.00991558	0.00950224	0.00991558	0.00475112	0.00495779	76.0852	79.3949
26.8533	8.177	7.967	8	9.53184	9.91558	0.00953184	0.00991558	0.00953184	0.00991558	0.00476592	0.00495779	76.3222	79.3949
26.8699	8.109	7.934	8	9.53184	9.91558	0.00953184	0.00991558	0.00953184	0.00991558	0.00476592	0.00495779	76.3222	79.3949
26.8866	8.067	7.939	8	9.53184	9.91558	0.00953184	0.00991558	0.00953184	0.00991558	0.00476592	0.00495779	76.3222	79.3949
26.9033	8.033	7.936	8	9.53184	9.91558	0.00953184	0.00991558	0.00953184	0.00991558	0.00476592	0.00495779	76.3222	79.3949
26.92	7.994	7.928	8	9.53184	9.91558	0.00953184	0.00991558	0.00953184	0.00991558	0.00476592	0.00495779	76.3222	79.3949
26.9367	7.941	7.92	8	9.53184	9.91558	0.00953184	0.00991558	0.00953184	0.00991558	0.00476592	0.00495779	76.3222	79.3949
26.9533	7.923	7.913	8	9.53184	9.91558	0.00953184	0.00991558	0.00953184	0.00991558	0.00476592	0.00495779	76.3222	79.3949
26.97	7.885	7.897	8	9.56144	9.91558	0.00956144	0.00991558	0.00956144	0.00991558	0.00478072	0.00495779	76.5593	79.3949
26.9867	7.992	7.988	8	9.56144	9.93506	0.00956144	0.00993506	0.00956144	0.00993506	0.00478072	0.00496753	76.5593	79.5509
27.0034	7.96	7.97	8	9.56144	9.93506	0.00956144	0.00993506	0.00956144	0.00993506	0.00478072	0.00496753	76.5593	79.5509
27.02	7.918	7.952	8	9.56144	9.93506	0.00956144	0.00993506	0.00956144	0.00993506	0.00478072	0.00496753	76.5593	79.5509
27.0367	7.893	7.948	8	9.56144	9.93506	0.00956144	0.00993506	0.00956144	0.00993506	0.00478072	0.00496753	76.5593	79.5509
27.0534	7.909	7.936	8	9.59104	9.93506	0.00959104	0.00993506	0.00959104	0.00993506	0.00479552	0.00496753	76.7963	79.5509
27.0701	7.951	7.93	8	9.59104	9.93506	0.00959104	0.00993506	0.00959104	0.00993506	0.00479552	0.00496753	76.7963	79.5509
27.0868	7.924	7.92	8	9.59104	9.93506	0.00959104	0.00993506	0.00959104	0.00993506	0.00479552	0.00496753	76.7963	79.5509
27.1034	7.889	7.909	8	9.59104	9.93506	0.00959104	0.00993506	0.00959104	0.00993506	0.00479552	0.00496753	76.7963	79.5509
27.1201	7.861	7.905	8	9.62065	9.93506	0.00962065	0.00993506	0.00962065	0.00993506	0.00481032	0.00496753	77.0333	79.5509
27.1368	8.128	7.905	8	9.62065	9.93506	0.00962065	0.00993506	0.00962065	0.00993506	0.00481032	0.00496753	77.0333	79.5509
27.1535	8.098	7.941	8	9.62065	9.95455	0.00962065	0.00995455	0.00962065	0.00995455	0.00481032	0.00497727	77.0333	79.7069
27.1702	8.06	8.083	8	9.62065	9.95455	0.00962065	0.00995455	0.00962065	0.00995455	0.00481032	0.00497727	77.0333	79.7069
27.1868	8.017	8.012	8	9.62065	9.95455	0.00962065	0.00995455	0.00962065	0.00995455	0.00481032	0.00497727	77.0333	79.7069
27.2035	7.984	8.001	8	9.62065	9.95455	0.00962065	0.00995455	0.00962065	0.00995455	0.00481032	0.00497727	77.0333	79.7069
27.2202	7.956	7.987	8	9.62065	9.95455	0.00962065	0.00995455	0.00962065	0.00995455	0.00481032	0.00497727	77.0333	79.7069
27.2369	7.929	7.973	8	9.62065	9.95455	0.00962065	0.00995455	0.00962065	0.00995455	0.00481032	0.00497727	77.0333	79.7069
27.2535	7.891	7.957	8	9.62065	9.95455	0.00962065	0.00995455	0.00962065	0.00995455	0.00481032	0.00497727	77.0333	79.7069
27.2702	7.866	7.962	8	9.65025	9.95455	0.00965025	0.00995455	0.00965025	0.00995455	0.00482512	0.00497727	77.2703	79.7069
27.2869	8.091	7.96	8	9.65025	9.95455	0.00965025	0.00995455	0.00965025	0.00995455	0.00482512	0.00497727	77.2703	79.7069
27.3036	8.063	7.954	8	9.65025	9.95455	0.00965025	0.00995455	0.00965025	0.00995455	0.00482512	0.00497727	77.2703	79.7069
27.3203	8.025	7.924	8	9.65025	9.95455	0.00965025	0.00995455	0.00965025	0.00995455	0.00482512	0.00497727	77.2703	79.7069
27.3369	7.988	7.924	8	9.65025	9.95455	0.00965025	0.00995455	0.00965025	0.00995455	0.00482512	0.00497727	77.2703	79.7069
27.3536	7.956	7.923	8	9.65025	9.95455	0.00965025	0.00995455	0.00965025	0.00995455	0.00482512	0.00497727	77.2703	79.7069
27.3703	7.927	7.913	8	9.65025	9.95455	0.00965025	0.00995455	0.00965025	0.00995455	0.00482512	0.00497727	77.2703	79.7069
27.387	7.896	7.902	8	9.65025	9.95455	0.00965025	0.00995455	0.00965025	0.00995455	0.00482512	0.00497727	77.2703	79.7069
27.4037	7.922	7.896	8	9.67985	9.97403	0.00967985	0.00997403	0.00967985	0.00997403	0.00483993	0.00498701	77.5074	79.8629
27.4203	7.902	7.906	8	9.67985	9.97403	0.00967985	0.00997403	0.00967985	0.00997403	0.00483993	0.00498701	77.5074	79.8629
27.437	7.875	7.914	8	9.67985	9.97403	0.00967985	0.00997403	0.00967985	0.00997403	0.00483993	0.00498701	77.5074	79.8629
27.4537	8.079	7.907	8	9.70945	9.97403	0.00970945	0.00997403	0.00970945	0.00997403	0.00485473	0.00498701	77.7444	79.8629
27.4704	8.086	7.904	8	9.70945	9.97403	0.00970945	0.00997403	0.00970945	0.00997403	0.00485473	0.00498701	77.7444	79.8629
27.4871	8.046	7.892	8	9.70945	9.97403	0.00970945	0.00997403	0.00970945	0.00997403	0.00485473	0.00498701	77.7444	79.8629
27.5037	8.027	7.928	8	9.70945	9.99351	0.00970945	0.00999351	0.00970945	0.00999351	0.00485473	0.00499675	77.7444	80.0188
27.5204	7.992	8.064	8	9.70945	9.99351	0.00970945	0.00999351	0.00970945	0.00999351	0.00485473	0.00499675	77.7444	80.0188
27.5371	7.966	8.073	8	9.70945	9.99351	0.00970945	0.00999351	0.00970945	0.00999351	0.00485473	0.00499675	77.7444	80.0188
27.5538	7.93	8.066	8	9.70945	9.99351	0.00970945	0.00999351	0.00970945	0.00999351	0.00485473	0.00499675	77.7444	80.0188
27.5705	7.898	8.055	8	9.70945	9.99351	0.00970945	0.00999351	0.00970945	0.00999351	0.00485473	0.00499675	77.7444	80.0188
27.5871	7.876	8.047	8	9.70945	9.99351	0.00970945	0.00999351	0.00970945	0.00999351	0.00485473	0.00499675	77.7444	80.0188
27.6038	8.333	8.036	8	9.73905	9.99351	0.00973905	0.00999351	0.00973905	0.00999351	0.00486953	0.00499675	77.9814	80.0188
27.6205	8.324	8.026	8	9.73905	9.99351	0.00973905	0.00999351	0.00973905	0.00999351	0.00486953	0.00499675	77.9814	80.0188
27.6372	8.285	8.016	8	9.73905	9.99351	0.00973905	0.00999351	0.00973905	0.00999351	0.00486953	0.00499675	77.9814	80.0188
27.6539	8.252	8.006	8	9.73905	9.99351	0.00973905	0.00999351	0.00973905	0.00999351	0.00486953	0.00499675	77.9814	80.0188
27.6705	8.212	7.997	8	9.73905	9.99351	0.00973905	0.00999351	0.00973905	0.00999351	0.00486953	0.00499675	77.9814	80.0188
27.6872	8.176	7.986	8	9.73905	9.99351	0.00973905	0.00999351	0.00973905	0.00999351	0.00486953	0.00499675	77.9814	80.0188
27.7039	8.149	7.976	8	9.73905	9.99351	0.00973905	0.00999351	0.00973905	0.00999351	0.00486953	0.00499675	77.9814	80.0188
27.7206	8.108	7.969	8	9.73905	9.99351	0.00973905	0.00999351	0.00973905	0.00999351	0.00486953	0.00499675	77.9814	80.0188
27.7372	8.08	7.96	8	9.73905	9.99351	0.00973905	0.00999351	0.00973905	0.00999351	0.00486953	0.00499675	77.9814	80.0188
27.7539	8.041	7.948	8	9.73905	9.99351	0.00973905	0.00999351	0.00973905	0.00999351	0.00486953	0.00499675	77.9814	80.0188
27.7706	8.016	7.943	8	9.73905	9.99351	0.00973905	0.00999351	0.00973905	0.00999351	0.00486953	0.00499675	77.9814	80.0188
27.7873	7.984	7.928	8	9.73905	9.99351	0.00973905	0.00999351	0.00973905	0.00999351	0.00486953	0.00499675	77.9814	80.0188
27.804	7.957	7.917	8	9.73905	9.99351	0.00973905	0.00999351	0.00973905	0.00999351	0.00486953	0.00499675	77.9814	80.0188
27.8206	7.924	7.906	8	9.73905	9.99351	0.00973905	0.00999351	0.00973905	0.00999351	0.00486953	0.00499675	77.9814	80.0188
27.8373	7.894	7.895	8	9.73905	9.99351	0.00973905	0.00999351	0.00973905	0.00999351	0.00486953	0.00499675	77.9814	80.0188
27.854	7.965	7.963	8	9.76866	10.013	0.00976866	0.010013	0.00976866	0.010013	0.00488433	0.00500649	78.2184	80.1748
27.8707	7.972	8.167	8	9.76866	10.013	0.00976866	0.010013	0.00976866	0.010013	0.00488433	0.00500649	78.2184	80.1748
27.8874	7.946	8.108	8	9.76866	10.013	0.00976866	0.010013	0.00976866	0.010013	0.00488433	0.00500649	78.2184	80.1748
27.904	7.958	8.089	8	9.76866	10.013	0.00976866	0.010013	0.00976866	0.010013	0.00488433	0.00500649	78.2184	80.1748
27.9207	7.932	8.07	8	9.76866	10.013	0.00976866	0.010013	0.00976866	0.010013	0.00488433	0.00500649	78.2184	80.1748
27.9374	7.901	8.065	8	9.76866	10.013	0.00976866	0.010013	0.00976866	0.010013	0.00488433	0.00500649	78.2184	80.1748
27.9541	7.881	8.054	8	9.76866	10.013	0.00976866	0.010013	0.00976866	0.010013	0.00488433	0.00500649	78.2184	80.1748
27.9708	7.858	8.043	8	9.79826	10.013	0.00979826	0.010013	0.00979826	0.010013	0.00489913	0.00500649	78.4555	80.1748
27.9874	8.108	8.041	8	9.79826	10.013	0.00979826	0.010013	0.00979826	0.010013	0.00489913	0.00500649	78.4555	80.1748
28.0041	8.082	8.031	8	9.79826	10.013	0.00979826	0.010013	0.00979826	0.010013	0.00489913	0.00500649	78.4555	80.1748
28.0208	8.047	8.022	8	9.79826	10.013	0.00979826	0.010013	0.00979826	0.010013	0.00489913	0.00500649	78.4555	80.1748
28.0375	8.022	8.014	8	9.79826	10.013	0.00979826	0.010013	0.00979826	0.010013	0.00489913	0.00500649	78.4555	80.1748
28.0541	7.985	8.012	8	9.79826	10.013	0.00979826	0.010013	0.00979826	0.010013	0.00489913	0.00500649	78.4555	80.1748
28.0708	7.961	7.999	8	9.79826	10.013	0.00979826	0.010013	0.00979826	0.010013	0.00489913	0.00500649	78.4555	80.1748
28.0875	7.93	7.987	8	9.79826	10.013	0.00979826	0.010013	0.00979826	0.010013	0.00489913	0.00500649	78.4555	80.1748
28.1042	7.908	7.978	8	9.79826	10.013	0.00979826	0.010013	0.00979826	0.010013	0.00489913	0.00500649	78.4555	80.1748
28.1209	7.884	7.97	8	9.82786	10.013	0.00982786	0.010013	0.00982786	0.010013	0.00491393	0.00500649	78.6925	80.1748
28.1375	8.015	7.958	8	9.82786	10.013	0.00982786	0.010013	0.00982786	0.010013	0.00491393	0.00500649	78.6925	80.1748
28.1542	7.984	7.954	8	9.82786	10.013	0.00982786	0.010013	0.00982786	0.010013	0.00491393	0.00500649	78.6925	80.1748
28.1709	7.95	7.953	8	9.82786	10.013	0.00982786	0.010013	0.00982786	0.010013	0.00491393	0.00500649	78.6925	80.1748
28.1876	7.924	7.947	8	9.82786	10.013	0.00982786	0.010013	0.00982786	0.010013	0.00491393	0.00500649	78.6925	80.1748
28.2043	7.902	7.942	8	9.82786	10.013	0.00982786	0.010013	0.00982786	0.010013	0.00491393	0.00500649	78.6925	80.1748
28.2209	7.882	7.926	8	9.85746	10.013	0.00985746	0.010013	0.00985746	0.010013	0.00492873	0.00500649	78.9295	80.1748
28.2376	7.94	7.913	8	9.85746	10.013	0.00985746	0.010013	0.00985746	0.010013	0.00492873	0.00500649	78.9295	80.1748
28.2543	7.912	7.906	8	9.85746	10.013	0.00985746	0.010013	0.00985746	0.010013	0.00492873	0.00500649	78.9295	80.1748
28.271	7.886	7.898	8	9.88706	10.013	0.00988706	0.010013	0.00988706	0.010013	0.00494353	0.00500649	79.1666	80.1748
28.2877	8.139	8.384	8	9.88706	10.0325	0.00988706	0.0100325	0.00988706	0.0100325	0.00494353	0.00501623	79.1666	80.3308
28.3043	8.112	8.254	8	9.88706	10.0325	0.00988706	0.0100325	0.00988706	0.0100325	0.00494353	0.00501623	79.1666	80.3308
28.321	8.079	8.251	8	9.88706	10.0325	0.00988706	0.0100325	0.00988706	0.0100325	0.00494353	0.00501623	79.1666	80.3308
28.3377	8.068	8.241	8	9.88706	10.0325	0.00988706	0.0100325	0.00988706	0.0100325	0.00494353	0.00501623	79.1666	80.3308
28.3544	8.069	8.233	8	9.88706	10.0325	0.00988706	0.0100325	0.00988706	0.0100325	0.00494353	0.00501623	79.1666	80.3308
28.3711	8.034	8.225	8	9.88706	10.0325	0.00988706	0.0100325	0.00988706	0.0100325	0.00494353	0.00501623	79.1666	80.3308
28.3877	8.016	8.217	8	9.88706	10.0325	0.00988706	0.0100325	0.00988706	0.0100325	0.00494353	0.00501623	79.1666	80.3308
28.4044	7.984	8.213	8	9.88706	10.0325	0.00988706	0.0100325	0.00988706	0.0100325	0.00494353	0.00501623	79.1666	80.3308
28.4211	7.956	8.204	8	9.88706	10.0325	0.00988706	0.0100325	0.00988706	0.0100325	0.00494353	0.00501623	79.1666	80.3308
28.4378	7.936	8.195	8	9.88706	10.0325	0.00988706	0.0100325	0.00988706	0.0100325	0.00494353	0.00501623	79.1666	80.3308
28.4545	7.907	8.185	8	9.88706	10.0325	0.00988706	0.0100325	0.00988706	0.0100325	0.00494353	0.00501623	79.1666	80.3308
28.4711	7.889	8.177	8	9.91667	10.0325	0.00991667	0.0100325	0.00991667	0.0100325	0.00495833	0.00501623	79.4036	80.3308
28.4878	8.216	8.167	8	9.91667	10.0325	0.00991667	0.0100325	0.00991667	0.0100325	0.00495833	0.00501623	79.4036	80.3308
28.5045	8.185	8.159	8	9.91667	10.0325	0.00991667	0.0100325	0.00991667	0.0100325	0.00495833	0.00501623	79.4036	80.3308
28.5212	8.161	8.151	8	9.91667	10.0325	0.00991667	0.0100325	0.00991667	0.0100325	0.00495833	0.00501623	79.4036	80.3308
28.5378	8.123	8.142	8	9.91667	10.0325	0.00991667	0.0100325	0.00991667	0.0100325	0.00495833	0.00501623	79.4036	80.3308
28.5545	8.095	8.136	8	9.91667	10.0325	0.00991667	0.0100325	0.00991667	0.0100325	0.00495833	0.00501623	79.4036	80.3308
28.5712	8.066	8.126	8	9.91667	10.0325	0.00991667	0.0100325	0.00991667	0.0100325	0.00495833	0.00501623	79.4036	80.3308
28.5879	8.035	8.118	8	9.91667	10.0325	0.00991667	0.0100325	0.00991667	0.0100325	0.00495833	0.00501623	79.4036	80.3308
28.6046	8.011	8.11	8	9.91667	10.0325	0.00991667	0.0100325	0.00991667	0.0100325	0.00495833	0.00501623	79.4036	80.3308
28.6212	7.98	8.103	8	9.91667	10.0325	0.00991667	0.0100325	0.00991667	0.0100325	0.00495833	0.00501623	79.4036	80.3308
28.6379	7.952	8.092	8	9.91667	10.0325	0.00991667	0.0100325	0.00991667	0.0100325	0.00495833	0.00501623	79.4036	80.3308
28.6546	7.932	8.089	8	9.91667	10.0325	0.00991667	0.0100325	0.00991667	0.0100325	0.00495833	0.00501623	79.4036	80.3308
28.6713	7.907	8.08	8	9.91667	10.0325	0.00991667	0.0100325	0.00991667	0.0100325	0.00495833	0.00501623	79.4036	80.3308
28.6879	7.879	8.074	8	9.91667	10.0325	0.00991667	0.0100325	0.00991667	0.0100325	0.00495833	0.00501623	79.4036	80.3308
28.7046	7.958	8.066	8	9.94627	10.0325	0.00994627	0.0100325	0.00994627	0.0100325	0.00497313	0.00501623	79.6406	80.3308
28.7213	7.964	8.058	8	9.94627	10.0325	0.00994627	0.0100325	0.00994627	0.0100325	0.00497313	0.00501623	79.6406	80.3308
28.738	7.943	8.049	8	9.94627	10.0325	0.00994627	0.0100325	0.00994627	0.0100325	0.00497313	0.00501623	79.6406	80.3308
28.7547	7.917	8.041	8	9.94627	10.0325	0.00994627	0.0100325	0.00994627	0.0100325	0.00497313	0.00501623	79.6406	80.3308
28.7713	7.897	8.034	8	9.94627	10.0325	0.00994627	0.0100325	0.00994627	0.0100325	0.00497313	0.00501623	79.6406	80.3308
28.788	7.874	8.029	8	9.94627	10.0325	0.00994627	0.0100325	0.00994627	0.0100325	0.00497313	0.00501623	79.6406	80.3308
28.8047	7.945	8.021	8	9.97587	10.0325	0.00997587	0.0100325	0.00997587	0.0100325	0.00498794	0.00501623	79.8776	80.3308
28.8214	8.013	8.018	8	9.97587	10.0325	0.00997587	0.0100325	0.00997587	0.0100325	0.00498794	0.00501623	79.8776	80.3308
28.8381	7.992	8.013	8	9.97587	10.0325	0.00997587	0.0100325	0.00997587	0.0100325	0.00498794	0.00501623	79.8776	80.3308
28.8547	7.967	8	8	9.97587	10.0325	0.00997587	0.0100325	0.00997587	0.0100325	0.00498794	0.00501623	79.8776	80.3308
28.8714	7.939	7.995	8	9.97587	10.0325	0.00997587	0.0100325	0.00997587	0.0100325	0.00498794	0.00501623	79.8776	80.3308
28.8881	7.913	7.99	8	9.97587	10.0325	0.00997587	0.0100325	0.00997587	0.0100325	0.00498794	0.00501623	79.8776	80.3308
28.9048	7.89	7.983	8	9.97587	10.0325	0.00997587	0.0100325	0.00997587	0.0100325	0.00498794	0.00501623	79.8776	80.3308
28.9215	7.87	7.978	8	10.0055	10.0325	0.0100055	0.0100325	0.0100055	0.0100325	0.00500274	0.00501623	80.1147	80.3308
28.9381	8.139	7.973	8	10.0055	10.0325	0.0100055	0.0100325	0.0100055	0.0100325	0.00500274	0.00501623	80.1147	80.3308
28.9548	8.109	7.966	8	10.0055	10.0325	0.0100055	0.0100325	0.0100055	0.0100325	0.00500274	0.00501623	80.1147	80.3308
28.9715	8.082	7.961	8	10.0055	10.0325	0.0100055	0.0100325	0.0100055	0.0100325	0.00500274	0.00501623	80.1147	80.3308
28.9882	8.055	7.954	8	10.0055	10.0325	0.0100055	0.0100325	0.0100055	0.0100325	0.00500274	0.00501623	80.1147	80.3308
29.0048	8.034	7.946	8	10.0055	10.0325	0.0100055	0.0100325	0.0100055	0.0100325	0.00500274	0.00501623	80.1147	80.3308
29.0215	8.006	7.941	8	10.0055	10.0325	0.0100055	0.0100325	0.0100055	0.0100325	0.00500274	0.00501623	80.1147	80.3308
29.0382	7.98	7.936	8	10.0055	10.0325	0.0100055	0.0100325	0.0100055	0.0100325	0.00500274	0.00501623	80.1147	80.3308
29.0549	7.959	7.93	8	10.0055	10.0325	0.0100055	0.0100325	0.0100055	0.0100325	0.00500274	0.00501623	80.1147	80.3308
29.0716	7.928	7.926	8	10.0055	10.0325	0.0100055	0.0100325	0.0100055	0.0100325	0.00500274	0.00501623	80.1147	80.3308
29.0882	7.912	7.92	8	10.0055	10.0325	0.0100055	0.0100325	0.0100055	0.0100325	0.00500274	0.00501623	80.1147	80.3308
29.1049	7.897	7.916	8	10.0055	10.0325	0.0100055	0.0100325	0.0100055	0.0100325	0.00500274	0.00501623	80.1147	80.3308
29.1216	7.87	7.91	8	10.0351	10.0325	0.0100351	0.0100325	0.0100351	0.0100325	0.00501754	0.00501623	80.3517	80.3308
29.1383	8.052	7.899	8	10.0351	10.0325	0.0100351	0.0100325	0.0100351	0.0100325	0.00501754	0.00501623	80.3517	80.3308
29.155	8.026	7.96	8	10.0351	10.0519	0.0100351	0.0100519	0.0100351	0.0100519	0.00501754	0.00502597	80.3517	80.4868
29.1716	8.001	8.083	8	10.0351	10.0519	0.0100351	0.0100519	0.0100351	0.0100519	0.00501754	0.00502597	80.3517	80.4868
29.1883	7.979	8.059	8	10.0351	10.0519	0.0100351	0.0100519	0.0100351	0.0100519	0.00501754	0.00502597	80.3517	80.4868
29.205	7.953	8.05	8	10.0351	10.0519	0.0100351	0.0100519	0.0100351	0.0100519	0.00501754	0.00502597	80.3517	80.4868
29.2217	7.928	8.046	8	10.0351	10.0519	0.0100351	0.0100519	0.0100351	0.0100519	0.00501754	0.00502597	80.3517	80.4868
29.2384	7.908	8.04	8	10.0351	10.0519	0.0100351	0.0100519	0.0100351	0.0100519	0.00501754	0.00502597	80.3517	80.4868
29.255	7.885	8.027	8	10.0351	10.0519	0.0100351	0.0100519	0.0100351	0.0100519	0.00501754	0.00502597	80.3517	80.4868
29.2717	7.863	8.019	8	10.0647	10.0519	0.0100647	0.0100519	0.0100647	0.0100519	0.00503234	0.00502597	80.5887	80.4868
29.2884	7.901	8.014	8	10.0647	10.0519	0.0100647	0.0100519	0.0100647	0.0100519	0.00503234	0.00502597	80.5887	80.4868
29.3051	7.885	8.007	8	10.0647	10.0519	0.0100647	0.0100519	0.0100647	0.0100519	0.00503234	0.00502597	80.5887	80.4868
29.3217	7.863	8	8	10.0943	10.0519	0.0100943	0.0100519	0.0100943	0.0100519	0.00504714	0.00502597	80.8257	80.4868
29.3384	8.043	7.999	8	10.0943	10.0519	0.0100943	0.0100519	0.0100943	0.0100519	0.00504714	0.00502597	80.8257	80.4868
29.3551	8.02	7.992	8	10.0943	10.0519	0.0100943	0.0100519	0.0100943	0.0100519	0.00504714	0.00502597	80.8257	80.4868
29.3718	8	7.985	8	10.0943	10.0519	0.0100943	0.0100519	0.0100943	0.0100519	0.00504714	0.00502597	80.8257	80.4868
29.3885	7.973	7.98	8	10.0943	10.0519	0.0100943	0.0100519	0.0100943	0.0100519	0.00504714	0.00502597	80.8257	80.4868
29.4051	7.953	7.973	8	10.0943	10.0519	0.0100943	0.0100519	0.0100943	0.0100519	0.00504714	0.00502597	80.8257	80.4868
29.4218	7.926	7.966	8	10.0943	10.0519	0.0100943	0.0100519	0.0100943	0.0100519	0.00504714	0.00502597	80.8257	80.4868
29.4385	7.914	7.961	8	10.0943	10.0519	0.0100943	0.0100519	0.0100943	0.0100519	0.00504714	0.00502597	80.8257	80.4868
29.4552	7.888	7.959	8	10.0943	10.0519	0.0100943	0.0100519	0.0100943	0.0100519	0.00504714	0.00502597	80.8257	80.4868
29.4719	7.864	7.955	8	10.1239	10.0519	0.0101239	0.0100519	0.0101239	0.0100519	0.00506194	0.00502597	81.0628	80.4868
29.4885	8.126	7.945	8	10.1239	10.0519	0.0101239	0.0100519	0.0101239	0.0100519	0.00506194	0.00502597	81.0628	80.4868
29.5052	8.1	7.943	8	10.1239	10.0519	0.0101239	0.0100519	0.0101239	0.0100519	0.00506194	0.00502597	81.0628	80.4868
29.5219	8.076	7.94	8	10.1239	10.0519	0.0101239	0.0100519	0.0101239	0.0100519	0.00506194	0.00502597	81.0628	80.4868
29.5386	8.05	7.936	8	10.1239	10.0519	0.0101239	0.0100519	0.0101239	0.0100519	0.00506194	0.00502597	81.0628	80.4868
29.5553	8.028	7.929	8	10.1239	10.0519	0.0101239	0.0100519	0.0101239	0.0100519	0.00506194	0.00502597	81.0628	80.4868
29.5719	8.004	7.923	8	10.1239	10.0519	0.0101239	0.0100519	0.0101239	0.0100519	0.00506194	0.00502597	81.0628	80.4868
29.5886	7.979	7.915	8	10.1239	10.0519	0.0101239	0.0100519	0.0101239	0.0100519	0.00506194	0.00502597	81.0628	80.4868
29.6053	7.957	7.907	8	10.1239	10.0519	0.0101239	0.0100519	0.0101239	0.0100519	0.00506194	0.00502597	81.0628	80.4868
29.622	7.932	7.896	8	10.1239	10.0519	0.0101239	0.0100519	0.0101239	0.0100519	0.00506194	0.00502597	81.0628	80.4868
29.6387	7.91	8.129	8	10.1239	10.0714	0.0101239	0.0100714	0.0101239	0.0100714	0.00506194	0.00503571	81.0628	80.6428
29.6553	7.886	8.101	8	10.1239	10.0714	0.0101239	0.0100714	0.0101239	0.0100714	0.00506194	0.00503571	81.0628	80.6428
29.672	7.868	8.098	8	10.1535	10.0714	0.0101535	0.0100714	0.0101535	0.0100714	0.00507674	0.00503571	81.2998	80.6428
29.6887	8.018	8.095	8	10.1535	10.0714	0.0101535	0.0100714	0.0101535	0.0100714	0.00507674	0.00503571	81.2998	80.6428
29.7054	7.998	8.09	8	10.1535	10.0714	0.0101535	0.0100714	0.0101535	0.0100714	0.00507674	0.00503571	81.2998	80.6428
29.722	7.979	8.09	8	10.1535	10.0714	0.0101535	0.0100714	0.0101535	0.0100714	0.00507674	0.00503571	81.2998	80.6428
29.7387	7.952	8.084	8	10.1535	10.0714	0.0101535	0.0100714	0.0101535	0.0100714	0.00507674	0.00503571	81.2998	80.6428
29.7554	7.931	8.08	8	10.1535	10.0714	0.0101535	0.0100714	0.0101535	0.0100714	0.00507674	0.00503571	81.2998	80.6428
29.7721	7.911	8.075	8	10.1535	10.0714	0.0101535	0.0100714	0.0101535	0.0100714	0.00507674	0.00503571	81.2998	80.6428
29.7888	7.892	8.069	8	10.1535	10.0714	0.0101535	0.0100714	0.0101535	0.0100714	0.00507674	0.00503571	81.2998	80.6428
29.8054	7.971	8.066	8	10.1831	10.0714	0.0101831	0.0100714	0.0101831	0.0100714	0.00509154	0.00503571	81.5368	80.6428
29.8221	7.94	8.062	8	10.1831	10.0714	0.0101831	0.0100714	0.0101831	0.0100714	0.00509154	0.00503571	81.5368	80.6428
29.8388	7.918	8.058	8	10.1831	10.0714	0.0101831	0.0100714	0.0101831	0.0100714	0.00509154	0.00503571	81.5368	80.6428
29.8555	7.899	8.05	8	10.1831	10.0714	0.0101831	0.0100714	0.0101831	0.0100714	0.00509154	0.00503571	81.5368	80.6428
29.8722	7.884	8.045	8	10.2127	10.0714	0.0102127	0.0100714	0.0102127	0.0100714	0.00510634	0.00503571	81.7738	80.6428
29.8888	8.187	8.038	8	10.2127	10.0714	0.0102127	0.0100714	0.0102127	0.0100714	0.00510634	0.00503571	81.7738	80.6428
29.9055	8.165	8.036	8	10.2127	10.0714	0.0102127	0.0100714	0.0102127	0.0100714	0.00510634	0.00503571	81.7738	80.6428
29.9222	8.14	8.031	8	10.2127	10.0714	0.0102127	0.0100714	0.0102127	0.0100714	0.00510634	0.00503571	81.7738	80.6428
29.9389	8.112	8.027	8	10.2127	10.0714	0.0102127	0.0100714	0.0102127	0.0100714	0.00510634	0.00503571	81.7738	80.6428
29.9555	8.093	8.024	8	10.2127	10.0714	0.0102127	0.0100714	0.0102127	0.0100714	0.00510634	0.00503571	81.7738	80.6428
29.9722	8.067	8.017	8	10.2127	10.0714	0.0102127	0.0100714	0.0102127	0.0100714	0.00510634	0.00503571	81.7738	80.6428
29.9889	8.044	8.011	8	10.2127	10.0714	0.0102127	0.0100714	0.0102127	0.0100714	0.00510634	0.00503571	81.7738	80.6428
30.0056	8.023	8.006	8	10.2127	10.0714	0.0102127	0.0100714	0.0102127	0.0100714	0.00510634	0.00503571	81.7738	80.6428
30.0223	8	8.004	8	10.2127	10.0714	0.0102127	0.0100714	0.0102127	0.0100714	0.00510634	0.00503571	81.7738	80.6428
30.0389	7.975	7.998	8	10.2127	10.0714	0.0102127	0.0100714	0.0102127	0.0100714	0.00510634	0.00503571	81.7738	80.6428
30.0556	7.956	7.993	8	10.2127	10.0714	0.0102127	0.0100714	0.0102127	0.0100714	0.00510634	0.00503571	81.7738	80.6428
30.0723	7.938	7.99	8	10.2127	10.0714	0.0102127	0.0100714	0.0102127	0.0100714	0.00510634	0.00503571	81.7738	80.6428
30.089	7.914	7.985	8	10.2127	10.0714	0.0102127	0.0100714	0.0102127	0.0100714	0.00510634	0.00503571	81.7738	80.6428
30.1057	7.903	7.979	8	10.2127	10.0714	0.0102127	0.0100714	0.0102127	0.0100714	0.00510634	0.00503571	81.7738	80.6428
30.1223	7.878	7.976	8	10.2423	10.0714	0.0102423	0.0100714	0.0102423	0.0100714	0.00512114	0.00503571	82.0109	80.6428
30.139	8.183	7.971	8	10.2423	10.0714	0.0102423	0.0100714	0.0102423	0.0100714	0.00512114	0.00503571	82.0109	80.6428
30.1557	8.166	7.964	8	10.2423	10.0714	0.0102423	0.0100714	0.0102423	0.0100714	0.00512114	0.00503571	82.0109	80.6428
30.1724	8.136	7.957	8	10.2423	10.0714	0.0102423	0.0100714	0.0102423	0.0100714	0.00512114	0.00503571	82.0109	80.6428
30.189	8.113	7.954	8	10.2423	10.0714	0.0102423	0.0100714	0.0102423	0.0100714	0.00512114	0.00503571	82.0109	80.6428
30.2057	8.092	7.948	8	10.2423	10.0714	0.0102423	0.0100714	0.0102423	0.0100714	0.00512114	0.00503571	82.0109	80.6428
30.2224	8.068	7.947	8	10.2423	10.0714	0.0102423	0.0100714	0.0102423	0.0100714	0.00512114	0.00503571	82.0109	80.6428
30.2391	8.048	7.94	8	10.2423	10.0714	0.0102423	0.0100714	0.0102423	0.0100714	0.00512114	0.00503571	82.0109	80.6428
30.2558	8.02	7.936	8	10.2423	10.0714	0.0102423	0.0100714	0.0102423	0.0100714	0.00512114	0.00503571	82.0109	80.6428
30.2724	7.999	7.93	8	10.2423	10.0714	0.0102423	0.0100714	0.0102423	0.0100714	0.00512114	0.00503571	82.0109	80.6428
30.2891	7.982	7.927	8	10.2423	10.0714	0.0102423	0.0100714	0.0102423	0.0100714	0.00512114	0.00503571	82.0109	80.6428
30.3058	7.957	7.923	8	10.2423	10.0714	0.0102423	0.0100714	0.0102423	0.0100714	0.00512114	0.00503571	82.0109	80.6428
30.3225	7.941	7.914	8	10.2423	10.0714	0.0102423	0.0100714	0.0102423	0.0100714	0.00512114	0.00503571	82.0109	80.6428
30.3391	7.928	7.897	8	10.2423	10.0714	0.0102423	0.0100714	0.0102423	0.0100714	0.00512114	0.00503571	82.0109	80.6428
30.3558	7.908	7.904	8	10.2423	10.0909	0.0102423	0.0100909	0.0102423	0.0100909	0.00512114	0.00504545	82.0109	80.7987
30.3725	7.884	7.934	8	10.2719	10.0909	0.0102719	0.0100909	0.0102719	0.0100909	0.00513595	0.00504545	82.2479	80.7987
30.3892	7.956	7.946	8	10.2719	10.0909	0.0102719	0.0100909	0.0102719	0.0100909	0.00513595	0.00504545	82.2479	80.7987
30.4059	7.935	7.95	8	10.2719	10.0909	0.0102719	0.0100909	0.0102719	0.0100909	0.00513595	0.00504545	82.2479	80.7987
30.4225	7.917	7.953	8	10.2719	10.0909	0.0102719	0.0100909	0.0102719	0.0100909	0.00513595	0.00504545	82.2479	80.7987
30.4392	7.9	7.956	8	10.2719	10.0909	0.0102719	0.0100909	0.0102719	0.0100909	0.00513595	0.00504545	82.2479	80.7987
30.4559	8.118	7.957	8	10.3015	10.0909	0.0103015	0.0100909	0.0103015	0.0100909	0.00515075	0.00504545	82.4849	80.7987
30.4726	8.053	7.956	8	10.3015	10.0909	0.0103015	0.0100909	0.0103015	0.0100909	0.00515075	0.00504545	82.4849	80.7987
30.4893	8.03	7.953	8	10.3015	10.0909	0.0103015	0.0100909	0.0103015	0.0100909	0.00515075	0.00504545	82.4849	80.7987
30.5059	8.012	7.95	8	10.3015	10.0909	0.0103015	0.0100909	0.0103015	0.0100909	0.00515075	0.00504545	82.4849	80.7987
30.5226	7.99	7.948	8	10.3015	10.0909	0.0103015	0.0100909	0.0103015	0.0100909	0.00515075	0.00504545	82.4849	80.7987
30.5393	7.973	7.942	8	10.3015	10.0909	0.0103015	0.0100909	0.0103015	0.0100909	0.00515075	0.00504545	82.4849	80.7987
30.556	7.955	7.939	8	10.3015	10.0909	0.0103015	0.0100909	0.0103015	0.0100909	0.00515075	0.00504545	82.4849	80.7987
30.5727	7.937	7.936	8	10.3015	10.0909	0.0103015	0.0100909	0.0103015	0.0100909	0.00515075	0.00504545	82.4849	80.7987
30.5894	7.913	7.933	8	10.3015	10.0909	0.0103015	0.0100909	0.0103015	0.0100909	0.00515075	0.00504545	82.4849	80.7987
30.606	7.895	7.933	8	10.3015	10.0909	0.0103015	0.0100909	0.0103015	0.0100909	0.00515075	0.00504545	82.4849	80.7987
30.6227	7.878	7.928	8	10.3311	10.0909	0.0103311	0.0100909	0.0103311	0.0100909	0.00516555	0.00504545	82.7219	80.7987
30.6394	8.162	7.921	8	10.3311	10.0909	0.0103311	0.0100909	0.0103311	0.0100909	0.00516555	0.00504545	82.7219	80.7987
30.6561	8.141	7.919	8	10.3311	10.0909	0.0103311	0.0100909	0.0103311	0.0100909	0.00516555	0.00504545	82.7219	80.7987
30.6727	8.11	7.913	8	10.3311	10.0909	0.0103311	0.0100909	0.0103311	0.0100909	0.00516555	0.00504545	82.7219	80.7987
30.6894	8.1	7.909	8	10.3311	10.0909	0.0103311	0.0100909	0.0103311	0.0100909	0.00516555	0.00504545	82.7219	80.7987
30.7061	8.075	7.905	8	10.3311	10.0909	0.0103311	0.0100909	0.0103311	0.0100909	0.00516555	0.00504545	82.7219	80.7987
30.7228	8.061	7.903	8	10.3311	10.0909	0.0103311	0.0100909	0.0103311	0.0100909	0.00516555	0.00504545	82.7219	80.7987
30.7395	8.039	7.897	8	10.3311	10.0909	0.0103311	0.0100909	0.0103311	0.0100909	0.00516555	0.00504545	82.7219	80.7987
30.7561	8.012	7.896	8	10.3311	10.1104	0.0103311	0.0101104	0.0103311	0.0101104	0.00516555	0.00505519	82.7219	80.9547
30.7728	7.993	7.936	8	10.3311	10.1104	0.0103311	0.0101104	0.0103311	0.0101104	0.00516555	0.00505519	82.7219	80.9547
30.7895	7.975	7.947	8	10.3311	10.1104	0.0103311	0.0101104	0.0103311	0.0101104	0.00516555	0.00505519	82.7219	80.9547
30.8062	7.954	7.954	8	10.3311	10.1104	0.0103311	0.0101104	0.0103311	0.0101104	0.00516555	0.00505519	82.7219	80.9547
30.8229	7.938	7.955	8	10.3311	10.1104	0.0103311	0.0101104	0.0103311	0.0101104	0.00516555	0.00505519	82.7219	80.9547
30.8395	7.919	7.954	8	10.3311	10.1104	0.0103311	0.0101104	0.0103311	0.0101104	0.00516555	0.00505519	82.7219	80.9547
30.8562	7.897	7.953	8	10.3311	10.1104	0.0103311	0.0101104	0.0103311	0.0101104	0.00516555	0.00505519	82.7219	80.9547
30.8729	7.884	7.95	8	10.3607	10.1104	0.0103607	0.0101104	0.0103607	0.0101104	0.00518035	0.00505519	82.959	80.9547
30.8896	8.056	7.948	8	10.3607	10.1104	0.0103607	0.0101104	0.0103607	0.0101104	0.00518035	0.00505519	82.959	80.9547
30.9063	8.036	7.945	8	10.3607	10.1104	0.0103607	0.0101104	0.0103607	0.0101104	0.00518035	0.00505519	82.959	80.9547
30.9229	8.014	7.94	8	10.3607	10.1104	0.0103607	0.0101104	0.0103607	0.0101104	0.00518035	0.00505519	82.959	80.9547
30.9396	7.999	7.936	8	10.3607	10.1104	0.0103607	0.0101104	0.0103607	0.0101104	0.00518035	0.00505519	82.959	80.9547
30.9563	7.979	7.933	8	10.3607	10.1104	0.0103607	0.0101104	0.0103607	0.0101104	0.00518035	0.00505519	82.959	80.9547
30.973	7.957	7.931	8	10.3607	10.1104	0.0103607	0.0101104	0.0103607	0.0101104	0.00518035	0.00505519	82.959	80.9547
30.9897	7.937	7.928	8	10.3607	10.1104	0.0103607	0.0101104	0.0103607	0.0101104	0.00518035	0.00505519	82.959	80.9547
31.0063	7.917	7.924	8	10.3607	10.1104	0.0103607	0.0101104	0.0103607	0.0101104	0.00518035	0.00505519	82.959	80.9547
31.023	7.906	7.918	8	10.3607	10.1104	0.0103607	0.0101104	0.0103607	0.0101104	0.00518035	0.00505519	82.959	80.9547
31.0397	7.891	7.916	8	10.3607	10.1104	0.0103607	0.0101104	0.0103607	0.0101104	0.00518035	0.00505519	82.959	80.9547
31.0564	7.904	7.912	8	10.3903	10.1104	0.0103903	0.0101104	0.0103903	0.0101104	0.00519515	0.00505519	83.196	80.9547
31.073	7.92	7.906	8	10.3903	10.1104	0.0103903	0.0101104	0.0103903	0.0101104	0.00519515	0.00505519	83.196	80.9547
31.0897	7.904	7.904	8	10.3903	10.1104	0.0103903	0.0101104	0.0103903	0.0101104	0.00519515	0.00505519	83.196	80.9547
31.1064	7.889	7.902	8	10.3903	10.1104	0.0103903	0.0101104	0.0103903	0.0101104	0.00519515	0.00505519	83.196	80.9547
31.1231	7.87	7.897	8	10.4199	10.1104	0.0104199	0.0101104	0.0104199	0.0101104	0.00520995	0.00505519	83.433	80.9547
31.1398	8.095	7.893	8	10.4199	10.1299	0.0104199	0.0101299	0.0104199	0.0101299	0.00520995	0.00506494	83.433	81.1107
31.1564	8.072	7.896	8	10.4199	10.1494	0.0104199	0.0101494	0.0104199	0.0101494	0.00520995	0.00507468	83.433	81.2667
31.1731	8.056	7.914	8	10.4199	10.1494	0.0104199	0.0101494	0.0104199	0.0101494	0.00520995	0.00507468	83.433	81.2667
31.1898	8.031	7.911	8	10.4199	10.1494	0.0104199	0.0101494	0.0104199	0.0101494	0.00520995	0.00507468	83.433	81.2667
31.2065	8.016	7.912	8	10.4199	10.1494	0.0104199	0.0101494	0.0104199	0.0101494	0.00520995	0.00507468	83.433	81.2667
31.2232	7.99	7.906	8	10.4199	10.1494	0.0104199	0.0101494	0.0104199	0.0101494	0.00520995	0.00507468	83.433	81.2667
31.2398	7.976	7.906	8	10.4199	10.1494	0.0104199	0.0101494	0.0104199	0.0101494	0.00520995	0.00507468	83.433	81.2667
31.2565	7.955	7.902	8	10.4199	10.1494	0.0104199	0.0101494	0.0104199	0.0101494	0.00520995	0.00507468	83.433	81.2667
31.2732	7.937	7.898	8	10.4199	10.1494	0.0104199	0.0101494	0.0104199	0.0101494	0.00520995	0.00507468	83.433	81.2667
31.2899	7.925	7.958	8	10.4199	10.1688	0.0104199	0.0101688	0.0104199	0.0101688	0.00520995	0.00508442	83.433	81.4227
31.3066	7.903	7.975	8	10.4199	10.1688	0.0104199	0.0101688	0.0104199	0.0101688	0.00520995	0.00508442	83.433	81.4227
31.3232	7.889	7.984	8	10.4495	10.1688	0.0104495	0.0101688	0.0104495	0.0101688	0.00522475	0.00508442	83.67	81.4227
31.3399	8.129	7.986	8	10.4495	10.1688	0.0104495	0.0101688	0.0104495	0.0101688	0.00522475	0.00508442	83.67	81.4227
31.3566	8.107	7.989	8	10.4495	10.1688	0.0104495	0.0101688	0.0104495	0.0101688	0.00522475	0.00508442	83.67	81.4227
31.3733	8.084	7.988	8	10.4495	10.1688	0.0104495	0.0101688	0.0104495	0.0101688	0.00522475	0.00508442	83.67	81.4227
31.39	8.067	7.986	8	10.4495	10.1688	0.0104495	0.0101688	0.0104495	0.0101688	0.00522475	0.00508442	83.67	81.4227
31.4066	8.047	7.985	8	10.4495	10.1688	0.0104495	0.0101688	0.0104495	0.0101688	0.00522475	0.00508442	83.67	81.4227
31.4233	8.032	7.979	8	10.4495	10.1688	0.0104495	0.0101688	0.0104495	0.0101688	0.00522475	0.00508442	83.67	81.4227
31.44	8.007	7.977	8	10.4495	10.1688	0.0104495	0.0101688	0.0104495	0.0101688	0.00522475	0.00508442	83.67	81.4227
31.4567	7.995	7.972	8	10.4495	10.1688	0.0104495	0.0101688	0.0104495	0.0101688	0.00522475	0.00508442	83.67	81.4227
31.4734	7.971	7.969	8	10.4495	10.1688	0.0104495	0.0101688	0.0104495	0.0101688	0.00522475	0.00508442	83.67	81.4227
31.49	7.956	7.965	8	10.4495	10.1688	0.0104495	0.0101688	0.0104495	0.0101688	0.00522475	0.00508442	83.67	81.4227
31.5067	7.936	7.963	8	10.4495	10.1688	0.0104495	0.0101688	0.0104495	0.0101688	0.00522475	0.00508442	83.67	81.4227
31.5234	7.913	7.96	8	10.4495	10.1688	0.0104495	0.0101688	0.0104495	0.0101688	0.00522475	0.00508442	83.67	81.4227
31.5401	7.9	7.954	8	10.4495	10.1688	0.0104495	0.0101688	0.0104495	0.0101688	0.00522475	0.00508442	83.67	81.4227
31.5567	8.104	7.951	8	10.4791	10.1688	0.0104791	0.0101688	0.0104791	0.0101688	0.00523955	0.00508442	83.9071	81.4227
31.5734	8.059	7.944	8	10.4791	10.1688	0.0104791	0.0101688	0.0104791	0.0101688	0.00523955	0.00508442	83.9071	81.4227
31.5901	8.039	7.941	8	10.4791	10.1688	0.0104791	0.0101688	0.0104791	0.0101688	0.00523955	0.00508442	83.9071	81.4227
31.6068	8.023	7.939	8	10.4791	10.1688	0.0104791	0.0101688	0.0104791	0.0101688	0.00523955	0.00508442	83.9071	81.4227
31.6235	8.006	7.935	8	10.4791	10.1688	0.0104791	0.0101688	0.0104791	0.0101688	0.00523955	0.00508442	83.9071	81.4227
31.6401	7.987	7.933	8	10.4791	10.1688	0.0104791	0.0101688	0.0104791	0.0101688	0.00523955	0.00508442	83.9071	81.4227
31.6568	7.97	7.93	8	10.4791	10.1688	0.0104791	0.0101688	0.0104791	0.0101688	0.00523955	0.00508442	83.9071	81.4227
31.6735	7.95	7.926	8	10.4791	10.1688	0.0104791	0.0101688	0.0104791	0.0101688	0.00523955	0.00508442	83.9071	81.4227
31.6902	7.932	7.925	8	10.4791	10.1688	0.0104791	0.0101688	0.0104791	0.0101688	0.00523955	0.00508442	83.9071	81.4227
31.7069	7.915	7.924	8	10.4791	10.1688	0.0104791	0.0101688	0.0104791	0.0101688	0.00523955	0.00508442	83.9071	81.4227
31.7235	7.897	7.919	8	10.5087	10.1688	0.0105087	0.0101688	0.0105087	0.0101688	0.00525435	0.00508442	84.1441	81.4227
31.7402	7.969	7.914	8	10.5087	10.1688	0.0105087	0.0101688	0.0105087	0.0101688	0.00525435	0.00508442	84.1441	81.4227
31.7569	7.953	7.913	8	10.5087	10.1688	0.0105087	0.0101688	0.0105087	0.0101688	0.00525435	0.00508442	84.1441	81.4227
31.7736	7.938	7.909	8	10.5087	10.1688	0.0105087	0.0101688	0.0105087	0.0101688	0.00525435	0.00508442	84.1441	81.4227
31.7903	7.915	7.906	8	10.5087	10.1688	0.0105087	0.0101688	0.0105087	0.0101688	0.00525435	0.00508442	84.1441	81.4227
31.8069	7.901	7.902	8	10.5087	10.1688	0.0105087	0.0101688	0.0105087	0.0101688	0.00525435	0.00508442	84.1441	81.4227
31.8236	7.888	7.9	8	10.5383	10.1688	0.0105383	0.0101688	0.0105383	0.0101688	0.00526915	0.00508442	84.3811	81.4227
31.8403	8.176	7.938	8	10.5383	10.1883	0.0105383	0.0101883	0.0105383	0.0101883	0.00526915	0.00509416	84.3811	81.5787
31.857	8.159	7.964	8	10.5383	10.1883	0.0105383	0.0101883	0.0105383	0.0101883	0.00526915	0.00509416	84.3811	81.5787
31.8737	8.138	7.973	8	10.5383	10.1883	0.0105383	0.0101883	0.0105383	0.0101883	0.00526915	0.00509416	84.3811	81.5787
31.8903	8.113	7.975	8	10.5383	10.1883	0.0105383	0.0101883	0.0105383	0.0101883	0.00526915	0.00509416	84.3811	81.5787
31.907	8.097	7.975	8	10.5383	10.1883	0.0105383	0.0101883	0.0105383	0.0101883	0.00526915	0.00509416	84.3811	81.5787
31.9237	8.081	7.977	8	10.5383	10.1883	0.0105383	0.0101883	0.0105383	0.0101883	0.00526915	0.00509416	84.3811	81.5787
31.9404	8.062	7.974	8	10.5383	10.1883	0.0105383	0.0101883	0.0105383	0.0101883	0.00526915	0.00509416	84.3811	81.5787
31.9571	8.045	7.972	8	10.5383	10.1883	0.0105383	0.0101883	0.0105383	0.0101883	0.00526915	0.00509416	84.3811	81.5787
31.9737	8.026	7.969	8	10.5383	10.1883	0.0105383	0.0101883	0.0105383	0.0101883	0.00526915	0.00509416	84.3811	81.5787
31.9904	8.007	7.965	8	10.5383	10.1883	0.0105383	0.0101883	0.0105383	0.0101883	0.00526915	0.00509416	84.3811	81.5787
32.0071	7.992	7.962	8	10.5383	10.1883	0.0105383	0.0101883	0.0105383	0.0101883	0.00526915	0.00509416	84.3811	81.5787
32.0238	7.976	7.959	8	10.5383	10.1883	0.0105383	0.0101883	0.0105383	0.0101883	0.00526915	0.00509416	84.3811	81.5787
32.0404	7.955	7.955	8	10.5383	10.1883	0.0105383	0.0101883	0.0105383	0.0101883	0.00526915	0.00509416	84.3811	81.5787
32.0571	7.937	7.952	8	10.5383	10.1883	0.0105383	0.0101883	0.0105383	0.0101883	0.00526915	0.00509416	84.3811	81.5787
32.0738	7.922	7.947	8	10.5383	10.1883	0.0105383	0.0101883	0.0105383	0.0101883	0.00526915	0.00509416	84.3811	81.5787
32.0905	7.902	7.945	8	10.5383	10.1883	0.0105383	0.0101883	0.0105383	0.0101883	0.00526915	0.00509416	84.3811	81.5787
32.1072	7.887	7.943	8	10.5383	10.1883	0.0105383	0.0101883	0.0105383	0.0101883	0.00526915	0.00509416	84.3811	81.5787
32.1239	7.872	7.94	8	10.5679	10.1883	0.0105679	0.0101883	0.0105679	0.0101883	0.00528396	0.00509416	84.6181	81.5787
32.1405	8.164	7.936	8	10.5679	10.1883	0.0105679	0.0101883	0.0105679	0.0101883	0.00528396	0.00509416	84.6181	81.5787
32.1572	8.153	7.934	8	10.5679	10.1883	0.0105679	0.0101883	0.0105679	0.0101883	0.00528396	0.00509416	84.6181	81.5787
32.1739	8.136	7.927	8	10.5679	10.1883	0.0105679	0.0101883	0.0105679	0.0101883	0.00528396	0.00509416	84.6181	81.5787
32.1906	8.111	7.925	8	10.5679	10.1883	0.0105679	0.0101883	0.0105679	0.0101883	0.00528396	0.00509416	84.6181	81.5787
32.2073	8.094	7.923	8	10.5679	10.1883	0.0105679	0.0101883	0.0105679	0.0101883	0.00528396	0.00509416	84.6181	81.5787
32.2239	8.078	7.92	8	10.5679	10.1883	0.0105679	0.0101883	0.0105679	0.0101883	0.00528396	0.00509416	84.6181	81.5787
32.2406	8.053	7.913	8	10.5679	10.1883	0.0105679	0.0101883	0.0105679	0.0101883	0.00528396	0.00509416	84.6181	81.5787
32.2573	8.041	7.913	8	10.5679	10.1883	0.0105679	0.0101883	0.0105679	0.0101883	0.00528396	0.00509416	84.6181	81.5787
32.274	8.022	7.909	8	10.5679	10.1883	0.0105679	0.0101883	0.0105679	0.0101883	0.00528396	0.00509416	84.6181	81.5787
32.2906	8.002	7.907	8	10.5679	10.1883	0.0105679	0.0101883	0.0105679	0.0101883	0.00528396	0.00509416	84.6181	81.5787
32.3073	7.983	7.907	8	10.5679	10.1883	0.0105679	0.0101883	0.0105679	0.0101883	0.00528396	0.00509416	84.6181	81.5787
32.324	7.969	7.904	8	10.5679	10.1883	0.0105679	0.0101883	0.0105679	0.0101883	0.00528396	0.00509416	84.6181	81.5787
32.3407	7.953	7.903	8	10.5679	10.1883	0.0105679	0.0101883	0.0105679	0.0101883	0.00528396	0.00509416	84.6181	81.5787
32.3574	7.941	7.899	8	10.5679	10.2078	0.0105679	0.0102078	0.0105679	0.0102078	0.00528396	0.0051039	84.6181	81.7346
32.374	7.922	7.933	8	10.5679	10.2078	0.0105679	0.0102078	0.0105679	0.0102078	0.00528396	0.0051039	84.6181	81.7346
32.3907	7.91	7.946	8	10.5679	10.2078	0.0105679	0.0102078	0.0105679	0.0102078	0.00528396	0.0051039	84.6181	81.7346
32.4074	7.894	7.952	8	10.5679	10.2078	0.0105679	0.0102078	0.0105679	0.0102078	0.00528396	0.0051039	84.6181	81.7346
32.4241	7.875	7.952	8	10.5975	10.2078	0.0105975	0.0102078	0.0105975	0.0102078	0.00529876	0.0051039	84.8552	81.7346
32.4408	7.981	7.954	8	10.5975	10.2078	0.0105975	0.0102078	0.0105975	0.0102078	0.00529876	0.0051039	84.8552	81.7346
32.4574	7.962	7.951	8	10.5975	10.2078	0.0105975	0.0102078	0.0105975	0.0102078	0.00529876	0.0051039	84.8552	81.7346
32.4741	7.947	7.949	8	10.5975	10.2078	0.0105975	0.0102078	0.0105975	0.0102078	0.00529876	0.0051039	84.8552	81.7346
32.4908	7.931	7.948	8	10.5975	10.2078	0.0105975	0.0102078	0.0105975	0.0102078	0.00529876	0.0051039	84.8552	81.7346
32.5075	7.907	7.941	8	10.5975	10.2078	0.0105975	0.0102078	0.0105975	0.0102078	0.00529876	0.0051039	84.8552	81.7346
32.5242	7.895	7.939	8	10.6271	10.2078	0.0106271	0.0102078	0.0106271	0.0102078	0.00531356	0.0051039	85.0922	81.7346
32.5408	8.05	7.937	8	10.6271	10.2078	0.0106271	0.0102078	0.0106271	0.0102078	0.00531356	0.0051039	85.0922	81.7346
32.5575	8.039	7.934	8	10.6271	10.2078	0.0106271	0.0102078	0.0106271	0.0102078	0.00531356	0.0051039	85.0922	81.7346
32.5742	8.02	7.932	8	10.6271	10.2078	0.0106271	0.0102078	0.0106271	0.0102078	0.00531356	0.0051039	85.0922	81.7346
32.5909	8.007	7.928	8	10.6271	10.2078	0.0106271	0.0102078	0.0106271	0.0102078	0.00531356	0.0051039	85.0922	81.7346
32.6075	7.994	7.923	8	10.6271	10.2078	0.0106271	0.0102078	0.0106271	0.0102078	0.00531356	0.0051039	85.0922	81.7346
32.6242	7.971	7.923	8	10.6271	10.2078	0.0106271	0.0102078	0.0106271	0.0102078	0.00531356	0.0051039	85.0922	81.7346
32.6409	7.95	7.918	8	10.6271	10.2078	0.0106271	0.0102078	0.0106271	0.0102078	0.00531356	0.0051039	85.0922	81.7346
32.6576	7.941	7.917	8	10.6271	10.2078	0.0106271	0.0102078	0.0106271	0.0102078	0.00531356	0.0051039	85.0922	81.7346
32.6743	7.926	7.914	8	10.6271	10.2078	0.0106271	0.0102078	0.0106271	0.0102078	0.00531356	0.0051039	85.0922	81.7346
32.691	7.909	7.911	8	10.6271	10.2078	0.0106271	0.0102078	0.0106271	0.0102078	0.00531356	0.0051039	85.0922	81.7346
32.7076	7.891	7.907	8	10.6271	10.2078	0.0106271	0.0102078	0.0106271	0.0102078	0.00531356	0.0051039	85.0922	81.7346
32.7243	7.877	7.904	8	10.6567	10.2078	0.0106567	0.0102078	0.0106567	0.0102078	0.00532836	0.0051039	85.3292	81.7346
32.741	8.08	7.903	8	10.6567	10.2078	0.0106567	0.0102078	0.0106567	0.0102078	0.00532836	0.0051039	85.3292	81.7346
32.7577	8.065	7.898	8	10.6567	10.2273	0.0106567	0.0102273	0.0106567	0.0102273	0.00532836	0.00511364	85.3292	81.8906
32.7743	8.048	7.938	8	10.6567	10.2273	0.0106567	0.0102273	0.0106567	0.0102273	0.00532836	0.00511364	85.3292	81.8906
32.791	8.033	7.949	8	10.6567	10.2273	0.0106567	0.0102273	0.0106567	0.0102273	0.00532836	0.00511364	85.3292	81.8906
32.8077	8.014	7.949	8	10.6567	10.2273	0.0106567	0.0102273	0.0106567	0.0102273	0.00532836	0.00511364	85.3292	81.8906
32.8244	7.989	7.954	8	10.6567	10.2273	0.0106567	0.0102273	0.0106567	0.0102273	0.00532836	0.00511364	85.3292	81.8906
32.8411	7.982	7.952	8	10.6567	10.2273	0.0106567	0.0102273	0.0106567	0.0102273	0.00532836	0.00511364	85.3292	81.8906
32.8577	7.959	7.955	8	10.6567	10.2273	0.0106567	0.0102273	0.0106567	0.0102273	0.00532836	0.00511364	85.3292	81.8906
32.8744	7.946	7.95	8	10.6567	10.2273	0.0106567	0.0102273	0.0106567	0.0102273	0.00532836	0.00511364	85.3292	81.8906
32.8911	7.934	7.945	8	10.6567	10.2273	0.0106567	0.0102273	0.0106567	0.0102273	0.00532836	0.00511364	85.3292	81.8906
32.9078	7.908	7.943	8	10.6567	10.2273	0.0106567	0.0102273	0.0106567	0.0102273	0.00532836	0.00511364	85.3292	81.8906
32.9245	7.896	7.941	8	10.6863	10.2273	0.0106863	0.0102273	0.0106863	0.0102273	0.00534316	0.00511364	85.5662	81.8906
32.9411	7.882	7.937	8	10.6863	10.2273	0.0106863	0.0102273	0.0106863	0.0102273	0.00534316	0.00511364	85.5662	81.8906
32.9578	7.867	7.935	8	10.7159	10.2273	0.0107159	0.0102273	0.0107159	0.0102273	0.00535796	0.00511364	85.8033	81.8906
32.9745	7.853	7.932	8	10.7455	10.2273	0.0107455	0.0102273	0.0107455	0.0102273	0.00537276	0.00511364	86.0403	81.8906
32.9912	7.836	7.927	8	10.7455	10.2273	0.0107455	0.0102273	0.0107455	0.0102273	0.00537276	0.00511364	86.0403	81.8906
33.0078	7.827	7.924	8	10.7751	10.2273	0.0107751	0.0102273	0.0107751	0.0102273	0.00538756	0.00511364	86.2773	81.8906
33.0245	7.812	7.925	8	10.8047	10.2273	0.0108047	0.0102273	0.0108047	0.0102273	0.00540236	0.00511364	86.5143	81.8906
33.0412	7.859	7.919	8	10.8047	10.2273	0.0108047	0.0102273	0.0108047	0.0102273	0.00540236	0.00511364	86.5143	81.8906
33.0579	7.975	7.916	8	10.8343	10.2273	0.0108343	0.0102273	0.0108343	0.0102273	0.00541716	0.00511364	86.7514	81.8906
33.0746	7.979	7.916	8	10.8343	10.2273	0.0108343	0.0102273	0.0108343	0.0102273	0.00541716	0.00511364	86.7514	81.8906
33.0912	7.956	7.911	8	10.8343	10.2273	0.0108343	0.0102273	0.0108343	0.0102273	0.00541716	0.00511364	86.7514	81.8906
33.1079	7.94	7.908	8	10.8343	10.2273	0.0108343	0.0102273	0.0108343	0.0102273	0.00541716	0.00511364	86.7514	81.8906
33.1246	7.925	7.905	8	10.8343	10.2273	0.0108343	0.0102273	0.0108343	0.0102273	0.00541716	0.00511364	86.7514	81.8906
33.1413	7.908	7.902	8	10.8343	10.2273	0.0108343	0.0102273	0.0108343	0.0102273	0.00541716	0.00511364	86.7514	81.8906
33.158	7.885	7.898	8	10.8343	10.2273	0.0108343	0.0102273	0.0108343	0.0102273	0.00541716	0.00511364	86.7514	81.8906
33.1746	7.881	7.897	8	10.8639	10.2273	0.0108639	0.0102273	0.0108639	0.0102273	0.00543197	0.00511364	86.9884	81.8906
33.1913	8.169	8.465	8	10.8639	10.2468	0.0108639	0.0102468	0.0108639	0.0102468	0.00543197	0.00512338	86.9884	82.0466
33.208	8.146	8.333	8	10.8639	10.2468	0.0108639	0.0102468	0.0108639	0.0102468	0.00543197	0.00512338	86.9884	82.0466
33.2247	8.135	8.314	8	10.8639	10.2468	0.0108639	0.0102468	0.0108639	0.0102468	0.00543197	0.00512338	86.9884	82.0466
33.2414	8.114	8.307	8	10.8639	10.2468	0.0108639	0.0102468	0.0108639	0.0102468	0.00543197	0.00512338	86.9884	82.0466
33.258	8.096	8.31	8	10.8639	10.2468	0.0108639	0.0102468	0.0108639	0.0102468	0.00543197	0.00512338	86.9884	82.0466
33.2747	8.078	8.306	8	10.8639	10.2468	0.0108639	0.0102468	0.0108639	0.0102468	0.00543197	0.00512338	86.9884	82.0466
33.2914	8.054	8.298	8	10.8639	10.2468	0.0108639	0.0102468	0.0108639	0.0102468	0.00543197	0.00512338	86.9884	82.0466
33.3081	8.037	8.299	8	10.8639	10.2468	0.0108639	0.0102468	0.0108639	0.0102468	0.00543197	0.00512338	86.9884	82.0466
33.3247	8.018	8.295	8	10.8639	10.2468	0.0108639	0.0102468	0.0108639	0.0102468	0.00543197	0.00512338	86.9884	82.0466
[truncated: 2,320 more rows]

## Sheet: S2_Applikon_pH_Base_%yield
Exp_Time_h	App1_pH_1	App2_pH_2	Set Point	App1_Vol_Base_corrected_mL	App2_Vol_Base_corrected_mL	App1_Vol_L	App2_Vol_L	App1_Moles_NaOH	App2_Moles_NaOH	App1_Moles_TPA	App2_Moles_TPA	App1_%Conversion_Moles_TPA	App2_%Conversion_Moles_TPA
0.00141667	8.04	7.99	8	0	0	0	0	0	0	0	0	0	0
0.0167778	8.06	7.99	8	0	0	0	0	0	0	0	0	0	0
0.0335833	8.02	7.99	8	0	0	0	0	0	0	0	0	0	0
0.0500833	8.03	7.99	8	0	0	0	0	0	0	0	0	0	0
0.0668333	8.03	7.99	8	0	0	0	0	0	0	0	0	0	0
0.0833333	8.01	7.96	8	0	0	0	0	0	0	0	0	0	0
0.100083	8.01	7.97	8	0	0.0557461	0	5.57461e-05	0	0.000222985	0	0.000111492	0	0.0857019
0.116861	7.98	7.97	8	0	0.0557461	0	5.57461e-05	0	0.000222985	0	0.000111492	0	0.0857019
0.133611	7.98	7.98	8	0	0.0557461	0	5.57461e-05	0	0.000222985	0	0.000111492	0	0.0857019
0.150083	7.98	7.98	8	0	0.0557461	0	5.57461e-05	0	0.000222985	0	0.000111492	0	0.0857019
0.166861	7.97	7.96	8	0	0.0557461	0	5.57461e-05	0	0.000222985	0	0.000111492	0	0.0857019
0.183389	7.97	7.97	8	0	0.0557461	0	5.57461e-05	0	0.000222985	0	0.000111492	0	0.0857019
0.200167	7.95	7.97	8	0	0.0557461	0	5.57461e-05	0	0.000222985	0	0.000111492	0	0.0857019
0.216944	7.96	7.97	8	0.0975536	0.0557461	9.75536e-05	5.57461e-05	0.000390214	0.000222985	0.000195107	0.000111492	0.149975	0.0857019
0.233444	7.94	7.96	8	0.331682	0.0557461	0.000331682	5.57461e-05	0.00132673	0.000222985	0.000663363	0.000111492	0.509914	0.0857019
0.250194	7.94	7.96	8	0.507278	0.0557461	0.000507278	5.57461e-05	0.00202911	0.000222985	0.00101456	0.000111492	0.779869	0.0857019
0.266694	7.96	7.96	8	0.507278	0.0557461	0.000507278	5.57461e-05	0.00202911	0.000222985	0.00101456	0.000111492	0.779869	0.0857019
0.283444	7.95	7.97	8	0.575565	0.0557461	0.000575565	5.57461e-05	0.00230226	0.000222985	0.00115113	0.000111492	0.884851	0.0857019
0.300222	7.96	7.94	8	0.751162	0.0557461	0.000751162	5.57461e-05	0.00300465	0.000222985	0.00150232	0.000111492	1.15481	0.0857019
0.316694	7.95	7.96	8	0.819449	0.111492	0.000819449	0.000111492	0.00327779	0.000445969	0.0016389	0.000222985	1.25979	0.171404
0.333444	7.98	8	8	0.897491	0.111492	0.000897491	0.000111492	0.00358997	0.000445969	0.00179498	0.000222985	1.37977	0.171404
0.350194	7.96	8	8	0.926758	0.111492	0.000926758	0.000111492	0.00370703	0.000445969	0.00185352	0.000222985	1.42476	0.171404
0.366667	7.94	8.01	8	1.01456	0.111492	0.00101456	0.000111492	0.00405822	0.000445969	0.00202911	0.000222985	1.55974	0.171404
0.383444	7.95	8.01	8	1.43404	0.111492	0.00143404	0.000111492	0.00573614	0.000445969	0.00286807	0.000222985	2.20463	0.171404
0.400194	8.01	8.01	8	1.67792	0.111492	0.00167792	0.000111492	0.00671168	0.000445969	0.00335584	0.000222985	2.57957	0.171404
0.416694	8.04	8	8	1.67792	0.111492	0.00167792	0.000111492	0.00671168	0.000445969	0.00335584	0.000222985	2.57957	0.171404
0.433444	8	8	8	1.67792	0.111492	0.00167792	0.000111492	0.00671168	0.000445969	0.00335584	0.000222985	2.57957	0.171404
0.45025	8	8	8	1.67792	0.111492	0.00167792	0.000111492	0.00671168	0.000445969	0.00335584	0.000222985	2.57957	0.171404
0.466722	8.03	8.01	8	1.67792	0.111492	0.00167792	0.000111492	0.00671168	0.000445969	0.00335584	0.000222985	2.57957	0.171404
0.4835	8.04	8.01	8	1.67792	0.111492	0.00167792	0.000111492	0.00671168	0.000445969	0.00335584	0.000222985	2.57957	0.171404
0.50025	8.05	8.01	8	1.67792	0.111492	0.00167792	0.000111492	0.00671168	0.000445969	0.00335584	0.000222985	2.57957	0.171404
0.51675	8.04	8.14	8	1.67792	0.111492	0.00167792	0.000111492	0.00671168	0.000445969	0.00335584	0.000222985	2.57957	0.171404
0.533528	8.05	8.06	8	1.67792	0.222985	0.00167792	0.000222985	0.00671168	0.000891938	0.00335584	0.000445969	2.57957	0.342808
0.550028	8.06	8.07	8	1.67792	0.222985	0.00167792	0.000222985	0.00671168	0.000891938	0.00335584	0.000445969	2.57957	0.342808
0.566778	8.05	8.09	8	1.67792	0.222985	0.00167792	0.000222985	0.00671168	0.000891938	0.00335584	0.000445969	2.57957	0.342808
0.583611	8.07	8.09	8	1.67792	0.222985	0.00167792	0.000222985	0.00671168	0.000891938	0.00335584	0.000445969	2.57957	0.342808
0.600111	8.06	8.09	8	1.67792	0.222985	0.00167792	0.000222985	0.00671168	0.000891938	0.00335584	0.000445969	2.57957	0.342808
0.616944	8.06	8.1	8	1.67792	0.222985	0.00167792	0.000222985	0.00671168	0.000891938	0.00335584	0.000445969	2.57957	0.342808
0.633472	8.06	8.1	8	1.67792	0.222985	0.00167792	0.000222985	0.00671168	0.000891938	0.00335584	0.000445969	2.57957	0.342808
0.65	8.07	8.1	8	1.67792	0.222985	0.00167792	0.000222985	0.00671168	0.000891938	0.00335584	0.000445969	2.57957	0.342808
0.666806	8.07	8.1	8	1.67792	0.222985	0.00167792	0.000222985	0.00671168	0.000891938	0.00335584	0.000445969	2.57957	0.342808
0.683611	8.06	8.1	8	1.67792	0.222985	0.00167792	0.000222985	0.00671168	0.000891938	0.00335584	0.000445969	2.57957	0.342808
0.700139	8.05	8.1	8	1.67792	0.222985	0.00167792	0.000222985	0.00671168	0.000891938	0.00335584	0.000445969	2.57957	0.342808
0.716917	8.04	8.1	8	1.67792	0.222985	0.00167792	0.000222985	0.00671168	0.000891938	0.00335584	0.000445969	2.57957	0.342808
0.733444	8.04	8.1	8	1.67792	0.222985	0.00167792	0.000222985	0.00671168	0.000891938	0.00335584	0.000445969	2.57957	0.342808
0.750222	8.02	8.09	8	1.67792	0.222985	0.00167792	0.000222985	0.00671168	0.000891938	0.00335584	0.000445969	2.57957	0.342808
0.76675	8.02	8.1	8	1.67792	0.222985	0.00167792	0.000222985	0.00671168	0.000891938	0.00335584	0.000445969	2.57957	0.342808
0.783528	8.01	8.1	8	1.67792	0.222985	0.00167792	0.000222985	0.00671168	0.000891938	0.00335584	0.000445969	2.57957	0.342808
0.800028	8.02	8.11	8	1.67792	0.222985	0.00167792	0.000222985	0.00671168	0.000891938	0.00335584	0.000445969	2.57957	0.342808
0.816778	8.02	8.1	8	1.67792	0.222985	0.00167792	0.000222985	0.00671168	0.000891938	0.00335584	0.000445969	2.57957	0.342808
0.833556	8.01	8.13	8	1.67792	0.222985	0.00167792	0.000222985	0.00671168	0.000891938	0.00335584	0.000445969	2.57957	0.342808
0.850028	8	8.12	8	1.67792	0.222985	0.00167792	0.000222985	0.00671168	0.000891938	0.00335584	0.000445969	2.57957	0.342808
0.866778	8	8.11	8	1.67792	0.222985	0.00167792	0.000222985	0.00671168	0.000891938	0.00335584	0.000445969	2.57957	0.342808
0.883556	8	8.11	8	1.67792	0.222985	0.00167792	0.000222985	0.00671168	0.000891938	0.00335584	0.000445969	2.57957	0.342808
0.900028	8	8.12	8	1.67792	0.222985	0.00167792	0.000222985	0.00671168	0.000891938	0.00335584	0.000445969	2.57957	0.342808
0.916778	8.01	8.12	8	1.67792	0.222985	0.00167792	0.000222985	0.00671168	0.000891938	0.00335584	0.000445969	2.57957	0.342808
0.933583	7.99	8.12	8	1.67792	0.222985	0.00167792	0.000222985	0.00671168	0.000891938	0.00335584	0.000445969	2.57957	0.342808
0.950083	7.99	8.11	8	1.67792	0.222985	0.00167792	0.000222985	0.00671168	0.000891938	0.00335584	0.000445969	2.57957	0.342808
0.966917	8	8.11	8	1.67792	0.222985	0.00167792	0.000222985	0.00671168	0.000891938	0.00335584	0.000445969	2.57957	0.342808
0.9835	8	8.12	8	1.67792	0.222985	0.00167792	0.000222985	0.00671168	0.000891938	0.00335584	0.000445969	2.57957	0.342808
1.00003	7.97	8.12	8	1.67792	0.222985	0.00167792	0.000222985	0.00671168	0.000891938	0.00335584	0.000445969	2.57957	0.342808
1.01681	7.96	8.12	8	1.67792	0.222985	0.00167792	0.000222985	0.00671168	0.000891938	0.00335584	0.000445969	2.57957	0.342808
1.03358	7.99	8.11	8	1.71694	0.222985	0.00171694	0.000222985	0.00686776	0.000891938	0.00343388	0.000445969	2.63956	0.342808
1.05008	7.96	8.1	8	1.71694	0.222985	0.00171694	0.000222985	0.00686776	0.000891938	0.00343388	0.000445969	2.63956	0.342808
1.06683	7.98	8.1	8	1.71694	0.222985	0.00171694	0.000222985	0.00686776	0.000891938	0.00343388	0.000445969	2.63956	0.342808
1.08358	7.97	8.11	8	1.71694	0.222985	0.00171694	0.000222985	0.00686776	0.000891938	0.00343388	0.000445969	2.63956	0.342808
1.10006	7.96	8.13	8	1.71694	0.222985	0.00171694	0.000222985	0.00686776	0.000891938	0.00343388	0.000445969	2.63956	0.342808
1.11683	7.96	8.13	8	1.71694	0.222985	0.00171694	0.000222985	0.00686776	0.000891938	0.00343388	0.000445969	2.63956	0.342808
1.13333	8.02	8.14	8	1.80474	0.222985	0.00180474	0.000222985	0.00721895	0.000891938	0.00360948	0.000445969	2.77453	0.342808
1.15014	8.03	8.14	8	1.80474	0.222985	0.00180474	0.000222985	0.00721895	0.000891938	0.00360948	0.000445969	2.77453	0.342808
1.16694	8.03	8.14	8	1.80474	0.222985	0.00180474	0.000222985	0.00721895	0.000891938	0.00360948	0.000445969	2.77453	0.342808
1.18344	8.01	8.13	8	1.80474	0.222985	0.00180474	0.000222985	0.00721895	0.000891938	0.00360948	0.000445969	2.77453	0.342808
1.20025	7.98	8.13	8	1.80474	0.222985	0.00180474	0.000222985	0.00721895	0.000891938	0.00360948	0.000445969	2.77453	0.342808
1.21675	7.97	8.13	8	1.80474	0.222985	0.00180474	0.000222985	0.00721895	0.000891938	0.00360948	0.000445969	2.77453	0.342808
1.23358	7.99	8.14	8	1.80474	0.222985	0.00180474	0.000222985	0.00721895	0.000891938	0.00360948	0.000445969	2.77453	0.342808
1.25014	7.99	8.14	8	1.80474	0.222985	0.00180474	0.000222985	0.00721895	0.000891938	0.00360948	0.000445969	2.77453	0.342808
1.26667	8	8	8	1.80474	0.222985	0.00180474	0.000222985	0.00721895	0.000891938	0.00360948	0.000445969	2.77453	0.342808
1.28353	7.97	8	8	1.80474	0.222985	0.00180474	0.000222985	0.00721895	0.000891938	0.00360948	0.000445969	2.77453	0.342808
1.30008	7.97	8	8	1.80474	0.222985	0.00180474	0.000222985	0.00721895	0.000891938	0.00360948	0.000445969	2.77453	0.342808
1.31692	7.99	8	8	1.88278	0.222985	0.00188278	0.000222985	0.00753112	0.000891938	0.00376556	0.000445969	2.89451	0.342808
1.33347	7.98	8	8	1.88278	0.222985	0.00188278	0.000222985	0.00753112	0.000891938	0.00376556	0.000445969	2.89451	0.342808
1.35003	7.98	7.99	8	1.88278	0.222985	0.00188278	0.000222985	0.00753112	0.000891938	0.00376556	0.000445969	2.89451	0.342808
1.36686	7.99	8	8	1.88278	0.222985	0.00188278	0.000222985	0.00753112	0.000891938	0.00376556	0.000445969	2.89451	0.342808
1.38339	8	8.01	8	1.88278	0.222985	0.00188278	0.000222985	0.00753112	0.000891938	0.00376556	0.000445969	2.89451	0.342808
1.40022	7.98	8.01	8	1.88278	0.222985	0.00188278	0.000222985	0.00753112	0.000891938	0.00376556	0.000445969	2.89451	0.342808
1.41675	7.98	8.02	8	1.88278	0.222985	0.00188278	0.000222985	0.00753112	0.000891938	0.00376556	0.000445969	2.89451	0.342808
1.43356	7.99	8.03	8	1.88278	0.222985	0.00188278	0.000222985	0.00753112	0.000891938	0.00376556	0.000445969	2.89451	0.342808
1.45003	7.99	8.02	8	1.88278	0.222985	0.00188278	0.000222985	0.00753112	0.000891938	0.00376556	0.000445969	2.89451	0.342808
1.46681	7.99	8.01	8	1.88278	0.222985	0.00188278	0.000222985	0.00753112	0.000891938	0.00376556	0.000445969	2.89451	0.342808
1.48361	7.97	8.02	8	1.88278	0.222985	0.00188278	0.000222985	0.00753112	0.000891938	0.00376556	0.000445969	2.89451	0.342808
1.50011	7.97	8.03	8	1.88278	0.222985	0.00188278	0.000222985	0.00753112	0.000891938	0.00376556	0.000445969	2.89451	0.342808
1.51686	8	8.04	8	1.9218	0.222985	0.0019218	0.000222985	0.00768721	0.000891938	0.00384361	0.000445969	2.9545	0.342808
1.53333	7.98	8.04	8	1.9218	0.222985	0.0019218	0.000222985	0.00768721	0.000891938	0.00384361	0.000445969	2.9545	0.342808
1.55011	8	8.04	8	1.9218	0.222985	0.0019218	0.000222985	0.00768721	0.000891938	0.00384361	0.000445969	2.9545	0.342808
1.56686	7.96	8.04	8	1.9218	0.222985	0.0019218	0.000222985	0.00768721	0.000891938	0.00384361	0.000445969	2.9545	0.342808
1.58336	7.98	8.04	8	1.9218	0.222985	0.0019218	0.000222985	0.00768721	0.000891938	0.00384361	0.000445969	2.9545	0.342808
1.60014	7.98	8.05	8	1.9218	0.222985	0.0019218	0.000222985	0.00768721	0.000891938	0.00384361	0.000445969	2.9545	0.342808
1.61689	7.97	8.04	8	1.9218	0.222985	0.0019218	0.000222985	0.00768721	0.000891938	0.00384361	0.000445969	2.9545	0.342808
1.63339	8.01	8.05	8	1.95107	0.222985	0.00195107	0.000222985	0.00780427	0.000891938	0.00390214	0.000445969	2.99949	0.342808
1.65014	7.98	8.04	8	1.95107	0.222985	0.00195107	0.000222985	0.00780427	0.000891938	0.00390214	0.000445969	2.99949	0.342808
1.66692	7.99	8.04	8	1.95107	0.222985	0.00195107	0.000222985	0.00780427	0.000891938	0.00390214	0.000445969	2.99949	0.342808
1.68344	7.97	8.04	8	1.95107	0.222985	0.00195107	0.000222985	0.00780427	0.000891938	0.00390214	0.000445969	2.99949	0.342808
1.70025	7.99	8.05	8	1.95107	0.222985	0.00195107	0.000222985	0.00780427	0.000891938	0.00390214	0.000445969	2.99949	0.342808
1.71678	7.96	8.04	8	1.95107	0.222985	0.00195107	0.000222985	0.00780427	0.000891938	0.00390214	0.000445969	2.99949	0.342808
1.73356	8.05	8.04	8	2.07789	0.222985	0.00207789	0.000222985	0.00831155	0.000891938	0.00415578	0.000445969	3.19446	0.342808
1.75008	8.05	8.04	8	2.07789	0.222985	0.00207789	0.000222985	0.00831155	0.000891938	0.00415578	0.000445969	3.19446	0.342808
1.76692	8.03	8.05	8	2.07789	0.222985	0.00207789	0.000222985	0.00831155	0.000891938	0.00415578	0.000445969	3.19446	0.342808
1.78342	8.02	8.04	8	2.07789	0.222985	0.00207789	0.000222985	0.00831155	0.000891938	0.00415578	0.000445969	3.19446	0.342808
1.80019	8	8.03	8	2.07789	0.222985	0.00207789	0.000222985	0.00831155	0.000891938	0.00415578	0.000445969	3.19446	0.342808
1.81672	8	8.03	8	2.07789	0.222985	0.00207789	0.000222985	0.00831155	0.000891938	0.00415578	0.000445969	3.19446	0.342808
1.83347	7.97	8.05	8	2.07789	0.222985	0.00207789	0.000222985	0.00831155	0.000891938	0.00415578	0.000445969	3.19446	0.342808
1.85025	7.98	8.2	8	2.07789	0.222985	0.00207789	0.000222985	0.00831155	0.000891938	0.00415578	0.000445969	3.19446	0.342808
1.86675	7.97	8.07	8	2.07789	0.278731	0.00207789	0.000278731	0.00831155	0.00111492	0.00415578	0.000557461	3.19446	0.428509
1.88353	7.99	8.07	8	2.07789	0.278731	0.00207789	0.000278731	0.00831155	0.00111492	0.00415578	0.000557461	3.19446	0.428509
1.9	7.96	8.07	8	2.07789	0.278731	0.00207789	0.000278731	0.00831155	0.00111492	0.00415578	0.000557461	3.19446	0.428509
1.91678	7.99	8.07	8	2.16569	0.278731	0.00216569	0.000278731	0.00866274	0.00111492	0.00433137	0.000557461	3.32944	0.428509
1.93356	7.96	8.08	8	2.16569	0.278731	0.00216569	0.000278731	0.00866274	0.00111492	0.00433137	0.000557461	3.32944	0.428509
1.95006	7.96	8.08	8	2.16569	0.278731	0.00216569	0.000278731	0.00866274	0.00111492	0.00433137	0.000557461	3.32944	0.428509
1.96683	8.02	8.07	8	2.24373	0.278731	0.00224373	0.000278731	0.00897492	0.00111492	0.00448746	0.000557461	3.44942	0.428509
1.98358	8.01	8.08	8	2.24373	0.278731	0.00224373	0.000278731	0.00897492	0.00111492	0.00448746	0.000557461	3.44942	0.428509
2.00006	7.98	8.08	8	2.24373	0.278731	0.00224373	0.000278731	0.00897492	0.00111492	0.00448746	0.000557461	3.44942	0.428509
2.01683	7.98	8.07	8	2.24373	0.278731	0.00224373	0.000278731	0.00897492	0.00111492	0.00448746	0.000557461	3.44942	0.428509
2.03358	7.98	8.07	8	2.24373	0.278731	0.00224373	0.000278731	0.00897492	0.00111492	0.00448746	0.000557461	3.44942	0.428509
2.05006	7.97	8.07	8	2.24373	0.278731	0.00224373	0.000278731	0.00897492	0.00111492	0.00448746	0.000557461	3.44942	0.428509
2.06681	7.97	8.07	8	2.24373	0.278731	0.00224373	0.000278731	0.00897492	0.00111492	0.00448746	0.000557461	3.44942	0.428509
2.08333	7.96	8.07	8	2.24373	0.278731	0.00224373	0.000278731	0.00897492	0.00111492	0.00448746	0.000557461	3.44942	0.428509
2.10014	8.01	8.07	8	2.32177	0.278731	0.00232177	0.000278731	0.00928709	0.00111492	0.00464354	0.000557461	3.5694	0.428509
2.11694	8.01	8.07	8	2.32177	0.278731	0.00232177	0.000278731	0.00928709	0.00111492	0.00464354	0.000557461	3.5694	0.428509
2.13344	8	8.07	8	2.32177	0.278731	0.00232177	0.000278731	0.00928709	0.00111492	0.00464354	0.000557461	3.5694	0.428509
2.15022	7.99	8.08	8	2.32177	0.278731	0.00232177	0.000278731	0.00928709	0.00111492	0.00464354	0.000557461	3.5694	0.428509
2.16669	7.99	8.08	8	2.32177	0.278731	0.00232177	0.000278731	0.00928709	0.00111492	0.00464354	0.000557461	3.5694	0.428509
2.18353	7.97	8.09	8	2.32177	0.278731	0.00232177	0.000278731	0.00928709	0.00111492	0.00464354	0.000557461	3.5694	0.428509
2.20003	8.05	8.09	8	2.39981	0.278731	0.00239981	0.000278731	0.00959926	0.00111492	0.00479963	0.000557461	3.68938	0.428509
2.21681	8.04	8.09	8	2.39981	0.278731	0.00239981	0.000278731	0.00959926	0.00111492	0.00479963	0.000557461	3.68938	0.428509
2.23356	8.02	8.1	8	2.39981	0.278731	0.00239981	0.000278731	0.00959926	0.00111492	0.00479963	0.000557461	3.68938	0.428509
2.25008	8.02	8.09	8	2.39981	0.278731	0.00239981	0.000278731	0.00959926	0.00111492	0.00479963	0.000557461	3.68938	0.428509
2.26689	7.99	8.13	8	2.39981	0.278731	0.00239981	0.000278731	0.00959926	0.00111492	0.00479963	0.000557461	3.68938	0.428509
2.28339	7.98	7.92	8	2.39981	0.390223	0.00239981	0.000390223	0.00959926	0.00156089	0.00479963	0.000780446	3.68938	0.599913
2.30017	7.98	7.94	8	2.39981	0.613208	0.00239981	0.000613208	0.00959926	0.00245283	0.00479963	0.00122642	3.68938	0.942721
2.31694	7.96	9.19	8	2.39981	0.668954	0.00239981	0.000668954	0.00959926	0.00267581	0.00479963	0.00133791	3.68938	1.02842
2.33342	7.95	9.2	8	2.39981	0.668954	0.00239981	0.000668954	0.00959926	0.00267581	0.00479963	0.00133791	3.68938	1.02842
2.35019	8.02	9.2	8	2.42908	0.668954	0.00242908	0.000668954	0.00971632	0.00267581	0.00485816	0.00133791	3.73437	1.02842
2.36669	8.03	9.19	8	2.42908	0.668954	0.00242908	0.000668954	0.00971632	0.00267581	0.00485816	0.00133791	3.73437	1.02842
2.38347	8.03	9.18	8	2.42908	0.668954	0.00242908	0.000668954	0.00971632	0.00267581	0.00485816	0.00133791	3.73437	1.02842
2.40025	8.02	9.18	8	2.42908	0.668954	0.00242908	0.000668954	0.00971632	0.00267581	0.00485816	0.00133791	3.73437	1.02842
2.41672	8.04	9.2	8	2.42908	0.668954	0.00242908	0.000668954	0.00971632	0.00267581	0.00485816	0.00133791	3.73437	1.02842
2.43353	8.05	9.21	8	2.42908	0.668954	0.00242908	0.000668954	0.00971632	0.00267581	0.00485816	0.00133791	3.73437	1.02842
2.45	8.05	9.21	8	2.42908	0.668954	0.00242908	0.000668954	0.00971632	0.00267581	0.00485816	0.00133791	3.73437	1.02842
2.46678	8.04	9.21	8	2.42908	0.668954	0.00242908	0.000668954	0.00971632	0.00267581	0.00485816	0.00133791	3.73437	1.02842
2.48353	8	9.22	8	2.42908	0.668954	0.00242908	0.000668954	0.00971632	0.00267581	0.00485816	0.00133791	3.73437	1.02842
2.50006	8	9.18	8	2.42908	0.668954	0.00242908	0.000668954	0.00971632	0.00267581	0.00485816	0.00133791	3.73437	1.02842
2.51683	8	9.33	8	2.42908	0.668954	0.00242908	0.000668954	0.00971632	0.00267581	0.00485816	0.00133791	3.73437	1.02842
2.53336	7.98	9.23	8	2.42908	0.668954	0.00242908	0.000668954	0.00971632	0.00267581	0.00485816	0.00133791	3.73437	1.02842
2.55014	7.98	9.24	8	2.42908	0.668954	0.00242908	0.000668954	0.00971632	0.00267581	0.00485816	0.00133791	3.73437	1.02842
2.56692	7.97	9.23	8	2.42908	0.668954	0.00242908	0.000668954	0.00971632	0.00267581	0.00485816	0.00133791	3.73437	1.02842
2.58342	7.96	9.24	8	2.42908	0.668954	0.00242908	0.000668954	0.00971632	0.00267581	0.00485816	0.00133791	3.73437	1.02842
2.60019	7.95	9.3	8	2.42908	0.668954	0.00242908	0.000668954	0.00971632	0.00267581	0.00485816	0.00133791	3.73437	1.02842
2.61669	7.96	9.3	8	2.42908	0.668954	0.00242908	0.000668954	0.00971632	0.00267581	0.00485816	0.00133791	3.73437	1.02842
2.63347	8.01	9.29	8	2.51688	0.668954	0.00251688	0.000668954	0.0100675	0.00267581	0.00503376	0.00133791	3.86935	1.02842
2.65028	7.99	9.3	8	2.51688	0.668954	0.00251688	0.000668954	0.0100675	0.00267581	0.00503376	0.00133791	3.86935	1.02842
2.66678	7.98	9.29	8	2.51688	0.668954	0.00251688	0.000668954	0.0100675	0.00267581	0.00503376	0.00133791	3.86935	1.02842
2.68356	7.96	9.29	8	2.51688	0.668954	0.00251688	0.000668954	0.0100675	0.00267581	0.00503376	0.00133791	3.86935	1.02842
2.70003	7.97	9.28	8	2.51688	0.668954	0.00251688	0.000668954	0.0100675	0.00267581	0.00503376	0.00133791	3.86935	1.02842
2.71681	7.95	9.28	8	2.51688	0.668954	0.00251688	0.000668954	0.0100675	0.00267581	0.00503376	0.00133791	3.86935	1.02842
2.73358	7.96	9.28	8	2.54614	0.668954	0.00254614	0.000668954	0.0101846	0.00267581	0.00509229	0.00133791	3.91434	1.02842
2.75008	7.96	9.28	8	2.54614	0.668954	0.00254614	0.000668954	0.0101846	0.00267581	0.00509229	0.00133791	3.91434	1.02842
2.76686	7.96	9.28	8	2.54614	0.668954	0.00254614	0.000668954	0.0101846	0.00267581	0.00509229	0.00133791	3.91434	1.02842
2.78336	7.99	9.29	8	2.57541	0.668954	0.00257541	0.000668954	0.0103016	0.00267581	0.00515082	0.00133791	3.95933	1.02842
2.80011	7.99	9.27	8	2.57541	0.668954	0.00257541	0.000668954	0.0103016	0.00267581	0.00515082	0.00133791	3.95933	1.02842
2.81689	7.99	9.27	8	2.57541	0.668954	0.00257541	0.000668954	0.0103016	0.00267581	0.00515082	0.00133791	3.95933	1.02842
2.83339	7.98	9.28	8	2.57541	0.668954	0.00257541	0.000668954	0.0103016	0.00267581	0.00515082	0.00133791	3.95933	1.02842
2.85017	8	9.28	8	2.57541	0.668954	0.00257541	0.000668954	0.0103016	0.00267581	0.00515082	0.00133791	3.95933	1.02842
2.86694	7.99	9.28	8	2.57541	0.668954	0.00257541	0.000668954	0.0103016	0.00267581	0.00515082	0.00133791	3.95933	1.02842
2.88344	7.98	9.28	8	2.57541	0.668954	0.00257541	0.000668954	0.0103016	0.00267581	0.00515082	0.00133791	3.95933	1.02842
2.90025	7.97	9.27	8	2.57541	0.668954	0.00257541	0.000668954	0.0103016	0.00267581	0.00515082	0.00133791	3.95933	1.02842
2.91672	7.96	9.27	8	2.57541	0.668954	0.00257541	0.000668954	0.0103016	0.00267581	0.00515082	0.00133791	3.95933	1.02842
2.9335	7.98	9.32	8	2.61443	0.668954	0.00261443	0.000668954	0.0104577	0.00267581	0.00522886	0.00133791	4.01932	1.02842
2.95028	7.97	9.32	8	2.61443	0.668954	0.00261443	0.000668954	0.0104577	0.00267581	0.00522886	0.00133791	4.01932	1.02842
2.96675	7.96	9.33	8	2.61443	0.668954	0.00261443	0.000668954	0.0104577	0.00267581	0.00522886	0.00133791	4.01932	1.02842
2.98353	7.95	9.32	8	2.67296	0.668954	0.00267296	0.000668954	0.0106919	0.00267581	0.00534593	0.00133791	4.10931	1.02842
3.00003	7.99	9.33	8	2.69247	0.668954	0.00269247	0.000668954	0.0107699	0.00267581	0.00538495	0.00133791	4.1393	1.02842
3.01681	7.98	9.33	8	2.69247	0.668954	0.00269247	0.000668954	0.0107699	0.00267581	0.00538495	0.00133791	4.1393	1.02842
3.03358	7.96	9.33	8	2.69247	0.668954	0.00269247	0.000668954	0.0107699	0.00267581	0.00538495	0.00133791	4.1393	1.02842
3.05006	7.96	9.33	8	2.69247	0.668954	0.00269247	0.000668954	0.0107699	0.00267581	0.00538495	0.00133791	4.1393	1.02842
3.06683	7.98	9.33	8	2.7315	0.668954	0.0027315	0.000668954	0.010926	0.00267581	0.00546299	0.00133791	4.19929	1.02842
3.08358	7.98	9.33	8	2.7315	0.668954	0.0027315	0.000668954	0.010926	0.00267581	0.00546299	0.00133791	4.19929	1.02842
3.10011	7.98	9.07	8	2.7315	0.668954	0.0027315	0.000668954	0.010926	0.00267581	0.00546299	0.00133791	4.19929	1.02842
3.11686	7.99	9.08	8	2.7315	0.668954	0.0027315	0.000668954	0.010926	0.00267581	0.00546299	0.00133791	4.19929	1.02842
3.13336	7.99	9.08	8	2.7315	0.668954	0.0027315	0.000668954	0.010926	0.00267581	0.00546299	0.00133791	4.19929	1.02842
3.15011	7.97	9.09	8	2.7315	0.668954	0.0027315	0.000668954	0.010926	0.00267581	0.00546299	0.00133791	4.19929	1.02842
3.16692	7.96	9.1	8	2.7315	0.668954	0.0027315	0.000668954	0.010926	0.00267581	0.00546299	0.00133791	4.19929	1.02842
3.18342	7.96	9.1	8	2.7315	0.668954	0.0027315	0.000668954	0.010926	0.00267581	0.00546299	0.00133791	4.19929	1.02842
3.20019	7.97	9.11	8	2.76076	0.668954	0.00276076	0.000668954	0.011043	0.00267581	0.00552152	0.00133791	4.24429	1.02842
3.21672	7.94	9.11	8	2.76076	0.668954	0.00276076	0.000668954	0.011043	0.00267581	0.00552152	0.00133791	4.24429	1.02842
3.2335	7.91	9.12	8	2.76076	0.668954	0.00276076	0.000668954	0.011043	0.00267581	0.00552152	0.00133791	4.24429	1.02842
3.25025	7.88	9.13	8	2.76076	0.668954	0.00276076	0.000668954	0.011043	0.00267581	0.00552152	0.00133791	4.24429	1.02842
3.26675	7.84	9.19	8	2.76076	0.668954	0.00276076	0.000668954	0.011043	0.00267581	0.00552152	0.00133791	4.24429	1.02842
3.2835	7.81	9.05	8	2.76076	0.668954	0.00276076	0.000668954	0.011043	0.00267581	0.00552152	0.00133791	4.24429	1.02842
3.30028	7.78	9.17	8	2.76076	0.668954	0.00276076	0.000668954	0.011043	0.00267581	0.00552152	0.00133791	4.24429	1.02842
3.31678	8.05	9.19	8	2.76076	0.668954	0.00276076	0.000668954	0.011043	0.00267581	0.00552152	0.00133791	4.24429	1.02842
3.33353	6.23	9.19	8	2.76076	0.668954	0.00276076	0.000668954	0.011043	0.00267581	0.00552152	0.00133791	4.24429	1.02842
3.35003	7.94	9.2	8	2.76076	0.668954	0.00276076	0.000668954	0.011043	0.00267581	0.00552152	0.00133791	4.24429	1.02842
3.36678	7.96	9.21	8	2.76076	0.668954	0.00276076	0.000668954	0.011043	0.00267581	0.00552152	0.00133791	4.24429	1.02842
3.38356	7.96	9.22	8	2.76076	0.668954	0.00276076	0.000668954	0.011043	0.00267581	0.00552152	0.00133791	4.24429	1.02842
3.40003	7.95	9.23	8	2.76076	0.668954	0.00276076	0.000668954	0.011043	0.00267581	0.00552152	0.00133791	4.24429	1.02842
3.41683	7.98	10.18	8	2.76076	0.668954	0.00276076	0.000668954	0.011043	0.00267581	0.00552152	0.00133791	4.24429	1.02842
3.43339	7.98	10.28	8	2.76076	0.668954	0.00276076	0.000668954	0.011043	0.00267581	0.00552152	0.00133791	4.24429	1.02842
3.45019	7.97	9.24	8	2.76076	0.668954	0.00276076	0.000668954	0.011043	0.00267581	0.00552152	0.00133791	4.24429	1.02842
3.46672	7.96	9.24	8	2.76076	0.668954	0.00276076	0.000668954	0.011043	0.00267581	0.00552152	0.00133791	4.24429	1.02842
3.4835	7.95	9.23	8	2.76076	0.668954	0.00276076	0.000668954	0.011043	0.00267581	0.00552152	0.00133791	4.24429	1.02842
3.5	8.01	9.22	8	2.8388	0.668954	0.0028388	0.000668954	0.0113552	0.00267581	0.00567761	0.00133791	4.36426	1.02842
3.51678	8	9.21	8	2.8388	0.668954	0.0028388	0.000668954	0.0113552	0.00267581	0.00567761	0.00133791	4.36426	1.02842
3.53356	7.98	9.21	8	2.8388	0.668954	0.0028388	0.000668954	0.0113552	0.00267581	0.00567761	0.00133791	4.36426	1.02842
3.55006	7.97	9.22	8	2.8388	0.668954	0.0028388	0.000668954	0.0113552	0.00267581	0.00567761	0.00133791	4.36426	1.02842
3.56686	7.96	9.21	8	2.8388	0.668954	0.0028388	0.000668954	0.0113552	0.00267581	0.00567761	0.00133791	4.36426	1.02842
3.58336	7.95	9.21	8	2.8388	0.668954	0.0028388	0.000668954	0.0113552	0.00267581	0.00567761	0.00133791	4.36426	1.02842
3.60014	7.98	9.22	8	2.86807	0.668954	0.00286807	0.000668954	0.0114723	0.00267581	0.00573614	0.00133791	4.40926	1.02842
3.61694	7.97	9.21	8	2.86807	0.668954	0.00286807	0.000668954	0.0114723	0.00267581	0.00573614	0.00133791	4.40926	1.02842
3.63344	7.96	9.21	8	2.86807	0.668954	0.00286807	0.000668954	0.0114723	0.00267581	0.00573614	0.00133791	4.40926	1.02842
3.65022	7.98	14.41	8	2.86807	0.668954	0.00286807	0.000668954	0.0114723	0.00267581	0.00573614	0.00133791	4.40926	1.02842
3.66669	7.97	14.4	8	2.86807	0.668954	0.00286807	0.000668954	0.0114723	0.00267581	0.00573614	0.00133791	4.40926	1.02842
3.6835	7.97	6.77	8	2.86807	0.668954	0.00286807	0.000668954	0.0114723	0.00267581	0.00573614	0.00133791	4.40926	1.02842
3.70003	7.95	6.76	8	2.86807	0.668954	0.00286807	0.000668954	0.0114723	0.00267581	0.00573614	0.00133791	4.40926	1.02842
3.71686	8.01	6.75	8	2.94611	0.668954	0.00294611	0.000668954	0.0117845	0.00267581	0.00589223	0.00133791	4.52924	1.02842
3.73339	8	10.41	8	2.94611	0.668954	0.00294611	0.000668954	0.0117845	0.00267581	0.00589223	0.00133791	4.52924	1.02842
3.75019	7.99	9.18	8	2.94611	0.668954	0.00294611	0.000668954	0.0117845	0.00267581	0.00589223	0.00133791	4.52924	1.02842
3.76672	7.98	9.16	8	2.94611	0.668954	0.00294611	0.000668954	0.0117845	0.00267581	0.00589223	0.00133791	4.52924	1.02842
3.7835	7.97	9.99	8	2.94611	0.668954	0.00294611	0.000668954	0.0117845	0.00267581	0.00589223	0.00133791	4.52924	1.02842
3.80003	7.96	9.98	8	2.94611	0.668954	0.00294611	0.000668954	0.0117845	0.00267581	0.00589223	0.00133791	4.52924	1.02842
3.81681	8.01	11.16	8	3.02416	0.668954	0.00302416	0.000668954	0.0120966	0.00267581	0.00604831	0.00133791	4.64922	1.02842
3.83356	8	11.15	8	3.02416	0.668954	0.00302416	0.000668954	0.0120966	0.00267581	0.00604831	0.00133791	4.64922	1.02842
3.85008	7.99	9.31	8	3.02416	0.668954	0.00302416	0.000668954	0.0120966	0.00267581	0.00604831	0.00133791	4.64922	1.02842
3.86692	7.98	8.32	8	3.02416	0.668954	0.00302416	0.000668954	0.0120966	0.00267581	0.00604831	0.00133791	4.64922	1.02842
3.88344	7.97	7.99	8	3.02416	0.668954	0.00302416	0.000668954	0.0120966	0.00267581	0.00604831	0.00133791	4.64922	1.02842
3.90025	7.96	7.98	8	3.02416	0.668954	0.00302416	0.000668954	0.0120966	0.00267581	0.00604831	0.00133791	4.64922	1.02842
3.91675	7.98	7.98	8	3.02416	0.668954	0.00302416	0.000668954	0.0120966	0.00267581	0.00604831	0.00133791	4.64922	1.02842
3.93353	7.97	7.97	8	3.02416	0.668954	0.00302416	0.000668954	0.0120966	0.00267581	0.00604831	0.00133791	4.64922	1.02842
3.95003	7.96	7.98	8	3.02416	0.668954	0.00302416	0.000668954	0.0120966	0.00267581	0.00604831	0.00133791	4.64922	1.02842
3.96678	7.97	7.76	8	3.09244	1.11492	0.00309244	0.00111492	0.0123698	0.00445969	0.00618489	0.00222985	4.7542	1.71404
3.98358	8.01	7.93	8	3.1022	1.61664	0.0031022	0.00161664	0.0124088	0.00646655	0.0062044	0.00323328	4.7692	2.48535
4.00008	7.99	7.95	8	3.1022	1.72813	0.0031022	0.00172813	0.0124088	0.00691252	0.0062044	0.00345626	4.7692	2.65676
4.01686	7.98	7.96	8	3.1022	1.78388	0.0031022	0.00178388	0.0124088	0.00713551	0.0062044	0.00356775	4.7692	2.74246
4.03361	7.97	7.96	8	3.1022	1.83962	0.0031022	0.00183962	0.0124088	0.00735849	0.0062044	0.00367925	4.7692	2.82816
4.05008	7.96	7.96	8	3.1022	1.89537	0.0031022	0.00189537	0.0124088	0.00758148	0.0062044	0.00379074	4.7692	2.91386
4.06686	7.98	7.96	8	3.13147	1.89537	0.00313147	0.00189537	0.0125259	0.00758148	0.00626293	0.00379074	4.81419	2.91386
4.08333	7.97	7.96	8	3.13147	1.95111	0.00313147	0.00195111	0.0125259	0.00780446	0.00626293	0.00390223	4.81419	2.99957
4.10011	7.95	7.95	8	3.13147	2.00686	0.00313147	0.00200686	0.0125259	0.00802744	0.00626293	0.00401372	4.81419	3.08527
4.11689	8.01	7.95	8	3.20951	2.00686	0.00320951	0.00200686	0.012838	0.00802744	0.00641902	0.00401372	4.93417	3.08527
4.13339	8	7.96	8	3.20951	2.06261	0.00320951	0.00206261	0.012838	0.00825043	0.00641902	0.00412521	4.93417	3.17097
4.15014	7.99	7.96	8	3.20951	2.06261	0.00320951	0.00206261	0.012838	0.00825043	0.00641902	0.00412521	4.93417	3.17097
4.16692	7.98	7.95	8	3.20951	2.11835	0.00320951	0.00211835	0.012838	0.00847341	0.00641902	0.00423671	4.93417	3.25667
4.18344	7.96	7.95	8	3.20951	2.11835	0.00320951	0.00211835	0.012838	0.00847341	0.00641902	0.00423671	4.93417	3.25667
4.20025	7.95	7.95	8	3.20951	2.1741	0.00320951	0.0021741	0.012838	0.0086964	0.00641902	0.0043482	4.93417	3.34237
4.21678	8.01	7.95	8	3.28755	2.22985	0.00328755	0.00222985	0.0131502	0.00891938	0.0065751	0.00445969	5.05415	3.42808
4.23356	8	7.95	8	3.28755	2.22985	0.00328755	0.00222985	0.0131502	0.00891938	0.0065751	0.00445969	5.05415	3.42808
4.25006	7.98	7.95	8	3.28755	2.28559	0.00328755	0.00228559	0.0131502	0.00914237	0.0065751	0.00457118	5.05415	3.51378
4.26683	7.97	7.95	8	3.28755	2.34134	0.00328755	0.00234134	0.0131502	0.00936535	0.0065751	0.00468268	5.05415	3.59948
4.28333	7.96	7.96	8	3.28755	2.39708	0.00328755	0.00239708	0.0131502	0.00958834	0.0065751	0.00479417	5.05415	3.68518
4.30014	8.02	8.28	8	3.35584	2.39708	0.00335584	0.00239708	0.0134234	0.00958834	0.00671168	0.00479417	5.15913	3.68518
4.31692	8	7.94	8	3.35584	3.12178	0.00335584	0.00312178	0.0134234	0.0124871	0.00671168	0.00624357	5.15913	4.79931
4.33344	8.03	7.97	8	3.35584	3.12178	0.00335584	0.00312178	0.0134234	0.0124871	0.00671168	0.00624357	5.15913	4.79931
4.35022	8.02	7.98	8	3.35584	3.12178	0.00335584	0.00312178	0.0134234	0.0124871	0.00671168	0.00624357	5.15913	4.79931
4.36672	8	7.85	8	3.35584	3.12178	0.00335584	0.00312178	0.0134234	0.0124871	0.00671168	0.00624357	5.15913	4.79931
4.38353	7.99	8	8	3.35584	3.23328	0.00335584	0.00323328	0.0134234	0.0129331	0.00671168	0.00646655	5.15913	4.97071
4.4	7.98	8.01	8	3.35584	3.28902	0.00335584	0.00328902	0.0134234	0.0131561	0.00671168	0.00657804	5.15913	5.05641
4.41678	7.97	8.02	8	3.35584	3.28902	0.00335584	0.00328902	0.0134234	0.0131561	0.00671168	0.00657804	5.15913	5.05641
4.43358	7.95	8.02	8	3.35584	3.28902	0.00335584	0.00328902	0.0134234	0.0131561	0.00671168	0.00657804	5.15913	5.05641
4.45011	8.01	8.02	8	3.43388	3.28902	0.00343388	0.00328902	0.0137355	0.0131561	0.00686776	0.00657804	5.27911	5.05641
4.46692	8	8.03	8	3.43388	3.28902	0.00343388	0.00328902	0.0137355	0.0131561	0.00686776	0.00657804	5.27911	5.05641
4.48342	7.99	8.04	8	3.43388	3.28902	0.00343388	0.00328902	0.0137355	0.0131561	0.00686776	0.00657804	5.27911	5.05641
4.50022	7.97	8.04	8	3.43388	3.28902	0.00343388	0.00328902	0.0137355	0.0131561	0.00686776	0.00657804	5.27911	5.05641
4.51672	7.96	8.04	8	3.43388	3.28902	0.00343388	0.00328902	0.0137355	0.0131561	0.00686776	0.00657804	5.27911	5.05641
4.53353	7.98	8.04	8	3.4729	3.28902	0.0034729	0.00328902	0.0138916	0.0131561	0.0069458	0.00657804	5.3391	5.05641
4.55003	7.97	8.04	8	3.4729	3.28902	0.0034729	0.00328902	0.0138916	0.0131561	0.0069458	0.00657804	5.3391	5.05641
4.56681	7.96	8.04	8	3.4729	3.28902	0.0034729	0.00328902	0.0138916	0.0131561	0.0069458	0.00657804	5.3391	5.05641
4.58356	8.02	8.04	8	3.55094	3.28902	0.00355094	0.00328902	0.0142038	0.0131561	0.00710189	0.00657804	5.45908	5.05641
4.60006	8	8.04	8	3.55094	3.28902	0.00355094	0.00328902	0.0142038	0.0131561	0.00710189	0.00657804	5.45908	5.05641
4.61686	7.99	8.04	8	3.55094	3.28902	0.00355094	0.00328902	0.0142038	0.0131561	0.00710189	0.00657804	5.45908	5.05641
4.63336	7.98	8.04	8	3.55094	3.28902	0.00355094	0.00328902	0.0142038	0.0131561	0.00710189	0.00657804	5.45908	5.05641
4.65014	8	8.04	8	3.55094	3.28902	0.00355094	0.00328902	0.0142038	0.0131561	0.00710189	0.00657804	5.45908	5.05641
4.66694	7.99	8.04	8	3.55094	3.28902	0.00355094	0.00328902	0.0142038	0.0131561	0.00710189	0.00657804	5.45908	5.05641
4.68344	7.98	8.04	8	3.55094	3.28902	0.00355094	0.00328902	0.0142038	0.0131561	0.00710189	0.00657804	5.45908	5.05641
4.70019	7.96	8.04	8	3.55094	3.28902	0.00355094	0.00328902	0.0142038	0.0131561	0.00710189	0.00657804	5.45908	5.05641
4.71667	7.98	8.04	8	3.58021	3.28902	0.00358021	0.00328902	0.0143208	0.0131561	0.00716042	0.00657804	5.50407	5.05641
4.73344	7.97	8.04	8	3.58021	3.28902	0.00358021	0.00328902	0.0143208	0.0131561	0.00716042	0.00657804	5.50407	5.05641
4.75022	7.95	8.04	8	3.58021	3.28902	0.00358021	0.00328902	0.0143208	0.0131561	0.00716042	0.00657804	5.50407	5.05641
4.76672	8.02	8.04	8	3.65825	3.28902	0.00365825	0.00328902	0.014633	0.0131561	0.00731651	0.00657804	5.62405	5.05641
4.78347	8.01	8.04	8	3.65825	3.28902	0.00365825	0.00328902	0.014633	0.0131561	0.00731651	0.00657804	5.62405	5.05641
4.80025	7.99	8.04	8	3.65825	3.28902	0.00365825	0.00328902	0.014633	0.0131561	0.00731651	0.00657804	5.62405	5.05641
4.81675	7.98	8.04	8	3.65825	3.28902	0.00365825	0.00328902	0.014633	0.0131561	0.00731651	0.00657804	5.62405	5.05641
4.83353	7.97	8.04	8	3.65825	3.28902	0.00365825	0.00328902	0.014633	0.0131561	0.00731651	0.00657804	5.62405	5.05641
4.85003	7.96	8.04	8	3.65825	3.28902	0.00365825	0.00328902	0.014633	0.0131561	0.00731651	0.00657804	5.62405	5.05641
4.86678	8.01	8.04	8	3.72654	3.28902	0.00372654	0.00328902	0.0149062	0.0131561	0.00745308	0.00657804	5.72903	5.05641
4.88358	8	8.04	8	3.72654	3.28902	0.00372654	0.00328902	0.0149062	0.0131561	0.00745308	0.00657804	5.72903	5.05641
4.90008	7.98	8.04	8	3.72654	3.28902	0.00372654	0.00328902	0.0149062	0.0131561	0.00745308	0.00657804	5.72903	5.05641
4.91686	7.97	8.04	8	3.72654	3.28902	0.00372654	0.00328902	0.0149062	0.0131561	0.00745308	0.00657804	5.72903	5.05641
4.93336	7.96	8.05	8	3.72654	3.28902	0.00372654	0.00328902	0.0149062	0.0131561	0.00745308	0.00657804	5.72903	5.05641
4.95017	7.98	8.04	8	3.76556	3.28902	0.00376556	0.00328902	0.0150622	0.0131561	0.00753112	0.00657804	5.78902	5.05641
4.96672	7.97	8.05	8	3.76556	3.28902	0.00376556	0.00328902	0.0150622	0.0131561	0.00753112	0.00657804	5.78902	5.05641
4.98353	7.95	8.05	8	3.76556	3.28902	0.00376556	0.00328902	0.0150622	0.0131561	0.00753112	0.00657804	5.78902	5.05641
5.00006	8.02	8.05	8	3.8436	3.28902	0.0038436	0.00328902	0.0153744	0.0131561	0.00768721	0.00657804	5.909	5.05641
5.01683	8.01	8.05	8	3.8436	3.28902	0.0038436	0.00328902	0.0153744	0.0131561	0.00768721	0.00657804	5.909	5.05641
5.03361	7.99	8.05	8	3.8436	3.28902	0.0038436	0.00328902	0.0153744	0.0131561	0.00768721	0.00657804	5.909	5.05641
5.05011	7.98	8.05	8	3.8436	3.28902	0.0038436	0.00328902	0.0153744	0.0131561	0.00768721	0.00657804	5.909	5.05641
5.06692	7.97	8.06	8	3.8436	3.28902	0.0038436	0.00328902	0.0153744	0.0131561	0.00768721	0.00657804	5.909	5.05641
5.08342	7.96	8.05	8	3.8436	3.28902	0.0038436	0.00328902	0.0153744	0.0131561	0.00768721	0.00657804	5.909	5.05641
5.10019	7.98	8.06	8	3.87287	3.28902	0.00387287	0.00328902	0.0154915	0.0131561	0.00774574	0.00657804	5.954	5.05641
5.11694	7.96	8.05	8	3.87287	3.28902	0.00387287	0.00328902	0.0154915	0.0131561	0.00774574	0.00657804	5.954	5.05641
5.13344	7.95	8.06	8	3.87287	3.28902	0.00387287	0.00328902	0.0154915	0.0131561	0.00774574	0.00657804	5.954	5.05641
5.15019	8.01	8.05	8	3.95091	3.28902	0.00395091	0.00328902	0.0158037	0.0131561	0.00790183	0.00657804	6.07398	5.05641
5.16694	7.99	8.06	8	3.95091	3.28902	0.00395091	0.00328902	0.0158037	0.0131561	0.00790183	0.00657804	6.07398	5.05641
5.18344	7.98	8.05	8	3.95091	3.28902	0.00395091	0.00328902	0.0158037	0.0131561	0.00790183	0.00657804	6.07398	5.05641
5.20019	8	8.05	8	3.95091	3.28902	0.00395091	0.00328902	0.0158037	0.0131561	0.00790183	0.00657804	6.07398	5.05641
5.21694	7.99	8.05	8	3.95091	3.28902	0.00395091	0.00328902	0.0158037	0.0131561	0.00790183	0.00657804	6.07398	5.05641
5.23342	7.97	8.05	8	3.95091	3.28902	0.00395091	0.00328902	0.0158037	0.0131561	0.00790183	0.00657804	6.07398	5.05641
5.25017	7.97	8.05	8	3.95091	3.28902	0.00395091	0.00328902	0.0158037	0.0131561	0.00790183	0.00657804	6.07398	5.05641
5.26667	7.95	8.05	8	3.95091	3.28902	0.00395091	0.00328902	0.0158037	0.0131561	0.00790183	0.00657804	6.07398	5.05641
5.28344	8.01	8.05	8	4.0192	3.28902	0.0040192	0.00328902	0.0160768	0.0131561	0.0080384	0.00657804	6.17896	5.05641
5.30022	8	8.05	8	4.0192	3.28902	0.0040192	0.00328902	0.0160768	0.0131561	0.0080384	0.00657804	6.17896	5.05641
5.31669	7.99	8.05	8	4.0192	3.28902	0.0040192	0.00328902	0.0160768	0.0131561	0.0080384	0.00657804	6.17896	5.05641
5.33347	7.97	8.05	8	4.0192	3.28902	0.0040192	0.00328902	0.0160768	0.0131561	0.0080384	0.00657804	6.17896	5.05641
5.35022	7.96	8.05	8	4.0192	3.28902	0.0040192	0.00328902	0.0160768	0.0131561	0.0080384	0.00657804	6.17896	5.05641
5.36669	8.02	8.05	8	4.09724	3.28902	0.00409724	0.00328902	0.016389	0.0131561	0.00819449	0.00657804	6.29894	5.05641
5.38347	8	8.05	8	4.09724	3.28902	0.00409724	0.00328902	0.016389	0.0131561	0.00819449	0.00657804	6.29894	5.05641
5.40022	7.99	8.05	8	4.09724	3.28902	0.00409724	0.00328902	0.016389	0.0131561	0.00819449	0.00657804	6.29894	5.05641
5.41672	7.98	8.06	8	4.09724	3.28902	0.00409724	0.00328902	0.016389	0.0131561	0.00819449	0.00657804	6.29894	5.05641
5.43353	7.96	8.06	8	4.09724	3.28902	0.00409724	0.00328902	0.016389	0.0131561	0.00819449	0.00657804	6.29894	5.05641
5.45006	7.95	8.06	8	4.09724	3.28902	0.00409724	0.00328902	0.016389	0.0131561	0.00819449	0.00657804	6.29894	5.05641
5.46689	8.01	8.06	8	4.17529	3.28902	0.00417529	0.00328902	0.0167011	0.0131561	0.00835057	0.00657804	6.41892	5.05641
5.48342	7.99	8.06	8	4.17529	3.28902	0.00417529	0.00328902	0.0167011	0.0131561	0.00835057	0.00657804	6.41892	5.05641
5.50019	7.98	8.06	8	4.17529	3.28902	0.00417529	0.00328902	0.0167011	0.0131561	0.00835057	0.00657804	6.41892	5.05641
5.51667	7.97	8.06	8	4.17529	3.28902	0.00417529	0.00328902	0.0167011	0.0131561	0.00835057	0.00657804	6.41892	5.05641
5.53344	7.99	8.06	8	4.17529	3.28902	0.00417529	0.00328902	0.0167011	0.0131561	0.00835057	0.00657804	6.41892	5.05641
5.55019	7.97	8.06	8	4.17529	3.28902	0.00417529	0.00328902	0.0167011	0.0131561	0.00835057	0.00657804	6.41892	5.05641
5.56669	7.96	8.06	8	4.17529	3.28902	0.00417529	0.00328902	0.0167011	0.0131561	0.00835057	0.00657804	6.41892	5.05641
5.58347	7.98	8.06	8	4.25333	3.28902	0.00425333	0.00328902	0.0170133	0.0131561	0.00850666	0.00657804	6.5389	5.05641
5.60025	8.01	8.06	8	4.25333	3.28902	0.00425333	0.00328902	0.0170133	0.0131561	0.00850666	0.00657804	6.5389	5.05641
5.61675	7.99	8.06	8	4.25333	3.28902	0.00425333	0.00328902	0.0170133	0.0131561	0.00850666	0.00657804	6.5389	5.05641
5.63353	7.98	8.06	8	4.25333	3.28902	0.00425333	0.00328902	0.0170133	0.0131561	0.00850666	0.00657804	6.5389	5.05641
5.65003	7.96	8.06	8	4.25333	3.28902	0.00425333	0.00328902	0.0170133	0.0131561	0.00850666	0.00657804	6.5389	5.05641
5.66681	7.95	8.06	8	4.2826	3.28902	0.0042826	0.00328902	0.0171304	0.0131561	0.00856519	0.00657804	6.58389	5.05641
5.68358	7.97	8.06	8	4.2826	3.28902	0.0042826	0.00328902	0.0171304	0.0131561	0.00856519	0.00657804	6.58389	5.05641
5.70006	7.96	8.06	8	4.2826	3.28902	0.0042826	0.00328902	0.0171304	0.0131561	0.00856519	0.00657804	6.58389	5.05641
5.71681	7.98	8.06	8	4.32162	3.28902	0.00432162	0.00328902	0.0172865	0.0131561	0.00864323	0.00657804	6.64388	5.05641
5.73358	7.96	8.06	8	4.32162	3.28902	0.00432162	0.00328902	0.0172865	0.0131561	0.00864323	0.00657804	6.64388	5.05641
5.75008	7.95	8.06	8	4.32162	3.28902	0.00432162	0.00328902	0.0172865	0.0131561	0.00864323	0.00657804	6.64388	5.05641
5.76683	8.01	8.34	8	4.39966	3.28902	0.00439966	0.00328902	0.0175986	0.0131561	0.00879932	0.00657804	6.76386	5.05641
5.78358	7.99	8.33	8	4.39966	3.28902	0.00439966	0.00328902	0.0175986	0.0131561	0.00879932	0.00657804	6.76386	5.05641
5.80008	7.98	8.33	8	4.39966	3.28902	0.00439966	0.00328902	0.0175986	0.0131561	0.00879932	0.00657804	6.76386	5.05641
5.81686	7.96	8.32	8	4.39966	3.28902	0.00439966	0.00328902	0.0175986	0.0131561	0.00879932	0.00657804	6.76386	5.05641
5.83336	7.95	8.33	8	4.39966	3.28902	0.00439966	0.00328902	0.0175986	0.0131561	0.00879932	0.00657804	6.76386	5.05641
5.85014	8.01	8.35	8	4.46795	3.28902	0.00446795	0.00328902	0.0178718	0.0131561	0.00893589	0.00657804	6.86884	5.05641
5.86667	7.99	8.33	8	4.46795	3.28902	0.00446795	0.00328902	0.0178718	0.0131561	0.00893589	0.00657804	6.86884	5.05641
5.88344	7.98	8.36	8	4.46795	3.28902	0.00446795	0.00328902	0.0178718	0.0131561	0.00893589	0.00657804	6.86884	5.05641
5.90022	8	8.35	8	4.46795	3.28902	0.00446795	0.00328902	0.0178718	0.0131561	0.00893589	0.00657804	6.86884	5.05641
5.91675	7.98	8.36	8	4.46795	3.28902	0.00446795	0.00328902	0.0178718	0.0131561	0.00893589	0.00657804	6.86884	5.05641
5.93353	7.96	8.38	8	4.46795	3.28902	0.00446795	0.00328902	0.0178718	0.0131561	0.00893589	0.00657804	6.86884	5.05641
5.95003	7.95	8.39	8	4.46795	3.28902	0.00446795	0.00328902	0.0178718	0.0131561	0.00893589	0.00657804	6.86884	5.05641
5.96681	8.01	8.37	8	4.54599	3.28902	0.00454599	0.00328902	0.018184	0.0131561	0.00909198	0.00657804	6.98882	5.05641
5.98358	7.99	8.36	8	4.54599	3.28902	0.00454599	0.00328902	0.018184	0.0131561	0.00909198	0.00657804	6.98882	5.05641
6.00008	7.98	8.39	8	4.54599	3.28902	0.00454599	0.00328902	0.018184	0.0131561	0.00909198	0.00657804	6.98882	5.05641
6.01686	7.96	7.77	8	4.54599	3.34477	0.00454599	0.00334477	0.018184	0.0133791	0.00909198	0.00668954	6.98882	5.14211
6.03336	8.02	7.85	8	4.62403	4.01372	0.00462403	0.00401372	0.0184961	0.0160549	0.00924806	0.00802744	7.1088	6.17054
6.05014	8.01	8.07	8	4.62403	4.01372	0.00462403	0.00401372	0.0184961	0.0160549	0.00924806	0.00802744	7.1088	6.17054
6.06692	7.99	8.05	8	4.62403	4.01372	0.00462403	0.00401372	0.0184961	0.0160549	0.00924806	0.00802744	7.1088	6.17054
6.08339	7.99	8.04	8	4.62403	4.01372	0.00462403	0.00401372	0.0184961	0.0160549	0.00924806	0.00802744	7.1088	6.17054
6.10019	7.96	8.41	8	4.62403	4.01372	0.00462403	0.00401372	0.0184961	0.0160549	0.00924806	0.00802744	7.1088	6.17054
6.11672	8.01	8.7	8	4.70208	4.01372	0.00470208	0.00401372	0.0188083	0.0160549	0.00940415	0.00802744	7.22878	6.17054
6.13347	8	8.15	8	4.70208	4.01372	0.00470208	0.00401372	0.0188083	0.0160549	0.00940415	0.00802744	7.22878	6.17054
6.15028	7.98	8.76	8	4.70208	4.01372	0.00470208	0.00401372	0.0188083	0.0160549	0.00940415	0.00802744	7.22878	6.17054
6.16678	7.96	8.77	8	4.70208	4.01372	0.00470208	0.00401372	0.0188083	0.0160549	0.00940415	0.00802744	7.22878	6.17054
6.18356	8.01	8.78	8	4.78012	4.01372	0.00478012	0.00401372	0.0191205	0.0160549	0.00956024	0.00802744	7.34876	6.17054
6.20003	8.01	8.82	8	4.78012	4.01372	0.00478012	0.00401372	0.0191205	0.0160549	0.00956024	0.00802744	7.34876	6.17054
6.21683	7.99	8.81	8	4.78012	4.01372	0.00478012	0.00401372	0.0191205	0.0160549	0.00956024	0.00802744	7.34876	6.17054
6.23336	7.97	8.14	8	4.78012	4.01372	0.00478012	0.00401372	0.0191205	0.0160549	0.00956024	0.00802744	7.34876	6.17054
6.25017	7.95	8.14	8	4.78012	4.01372	0.00478012	0.00401372	0.0191205	0.0160549	0.00956024	0.00802744	7.34876	6.17054
6.26669	8.01	8.15	8	4.85816	4.01372	0.00485816	0.00401372	0.0194326	0.0160549	0.00971632	0.00802744	7.46874	6.17054
6.2835	7.99	8.16	8	4.85816	4.01372	0.00485816	0.00401372	0.0194326	0.0160549	0.00971632	0.00802744	7.46874	6.17054
6.30003	8	8.16	8	4.85816	4.01372	0.00485816	0.00401372	0.0194326	0.0160549	0.00971632	0.00802744	7.46874	6.17054
6.31683	8.01	8.16	8	4.85816	4.01372	0.00485816	0.00401372	0.0194326	0.0160549	0.00971632	0.00802744	7.46874	6.17054
6.33336	7.99	8.71	8	4.85816	4.01372	0.00485816	0.00401372	0.0194326	0.0160549	0.00971632	0.00802744	7.46874	6.17054
6.35014	7.98	8.7	8	4.85816	4.01372	0.00485816	0.00401372	0.0194326	0.0160549	0.00971632	0.00802744	7.46874	6.17054
6.36692	7.96	8.69	8	4.85816	4.01372	0.00485816	0.00401372	0.0194326	0.0160549	0.00971632	0.00802744	7.46874	6.17054
6.38342	8.02	8.69	8	4.9362	4.01372	0.0049362	0.00401372	0.0197448	0.0160549	0.00987241	0.00802744	7.58872	6.17054
6.40019	8	8.7	8	4.9362	4.01372	0.0049362	0.00401372	0.0197448	0.0160549	0.00987241	0.00802744	7.58872	6.17054
6.41669	7.98	8.69	8	4.9362	4.01372	0.0049362	0.00401372	0.0197448	0.0160549	0.00987241	0.00802744	7.58872	6.17054
6.43347	7.97	8.7	8	4.9362	4.01372	0.0049362	0.00401372	0.0197448	0.0160549	0.00987241	0.00802744	7.58872	6.17054
6.45	7.95	8.69	8	4.95571	4.01372	0.00495571	0.00401372	0.0198229	0.0160549	0.00991143	0.00802744	7.61872	6.17054
6.46678	8.01	8.69	8	5.01425	4.01372	0.00501425	0.00401372	0.020057	0.0160549	0.0100285	0.00802744	7.7087	6.17054
6.48358	7.99	8.69	8	5.01425	4.01372	0.00501425	0.00401372	0.020057	0.0160549	0.0100285	0.00802744	7.7087	6.17054
6.50011	7.97	8.03	8	5.01425	4.01372	0.00501425	0.00401372	0.020057	0.0160549	0.0100285	0.00802744	7.7087	6.17054
6.51689	7.95	8.04	8	5.01425	4.01372	0.00501425	0.00401372	0.020057	0.0160549	0.0100285	0.00802744	7.7087	6.17054
6.53342	8.01	8.04	8	5.08253	4.01372	0.00508253	0.00401372	0.0203301	0.0160549	0.0101651	0.00802744	7.81368	6.17054
6.55022	7.99	8.05	8	5.08253	4.06947	0.00508253	0.00406947	0.0203301	0.0162779	0.0101651	0.00813894	7.81368	6.25624
6.56669	7.97	8.05	8	5.08253	4.06947	0.00508253	0.00406947	0.0203301	0.0162779	0.0101651	0.00813894	7.81368	6.25624
6.58347	7.95	8.05	8	5.12155	4.06947	0.00512155	0.00406947	0.0204862	0.0162779	0.0102431	0.00813894	7.87367	6.25624
6.60022	7.97	8.05	8	5.12155	4.06947	0.00512155	0.00406947	0.0204862	0.0162779	0.0102431	0.00813894	7.87367	6.25624
6.61675	7.95	8.05	8	5.12155	4.06947	0.00512155	0.00406947	0.0204862	0.0162779	0.0102431	0.00813894	7.87367	6.25624
6.63358	8.01	8.05	8	5.1996	4.06947	0.0051996	0.00406947	0.0207984	0.0162779	0.0103992	0.00813894	7.99365	6.25624
6.65006	7.98	8.04	8	5.1996	4.06947	0.0051996	0.00406947	0.0207984	0.0162779	0.0103992	0.00813894	7.99365	6.25624
6.66683	7.97	8.05	8	5.1996	4.06947	0.0051996	0.00406947	0.0207984	0.0162779	0.0103992	0.00813894	7.99365	6.25624
6.68358	7.95	8.06	8	5.23862	4.06947	0.00523862	0.00406947	0.0209545	0.0162779	0.0104772	0.00813894	8.05364	6.25624
6.70006	8	8.05	8	5.27764	4.06947	0.00527764	0.00406947	0.0211106	0.0162779	0.0105553	0.00813894	8.11363	6.25624
6.71683	7.98	8.05	8	5.27764	4.06947	0.00527764	0.00406947	0.0211106	0.0162779	0.0105553	0.00813894	8.11363	6.25624
6.73358	7.96	8.05	8	5.27764	4.06947	0.00527764	0.00406947	0.0211106	0.0162779	0.0105553	0.00813894	8.11363	6.25624
6.75008	8.03	8.05	8	5.35568	4.06947	0.00535568	0.00406947	0.0214227	0.0162779	0.0107114	0.00813894	8.23361	6.25624
6.76686	8	8.06	8	5.35568	4.06947	0.00535568	0.00406947	0.0214227	0.0162779	0.0107114	0.00813894	8.23361	6.25624
6.78333	7.98	8.04	8	5.35568	4.06947	0.00535568	0.00406947	0.0214227	0.0162779	0.0107114	0.00813894	8.23361	6.25624
6.80011	7.96	8.05	8	5.35568	4.06947	0.00535568	0.00406947	0.0214227	0.0162779	0.0107114	0.00813894	8.23361	6.25624
6.81686	8.02	8.05	8	5.42397	4.06947	0.00542397	0.00406947	0.0216959	0.0162779	0.0108479	0.00813894	8.3386	6.25624
6.83336	8	8.05	8	5.42397	4.06947	0.00542397	0.00406947	0.0216959	0.0162779	0.0108479	0.00813894	8.3386	6.25624
6.85014	7.97	8.06	8	5.42397	4.06947	0.00542397	0.00406947	0.0216959	0.0162779	0.0108479	0.00813894	8.3386	6.25624
6.86692	7.95	8.06	8	5.42397	4.06947	0.00542397	0.00406947	0.0216959	0.0162779	0.0108479	0.00813894	8.3386	6.25624
6.88339	8.01	8.05	8	5.50201	4.06947	0.00550201	0.00406947	0.0220081	0.0162779	0.011004	0.00813894	8.45857	6.25624
6.90014	7.99	8.06	8	5.50201	4.06947	0.00550201	0.00406947	0.0220081	0.0162779	0.011004	0.00813894	8.45857	6.25624
6.91689	7.96	8.06	8	5.50201	4.06947	0.00550201	0.00406947	0.0220081	0.0162779	0.011004	0.00813894	8.45857	6.25624
6.93336	8.03	8.05	8	5.58006	4.06947	0.00558006	0.00406947	0.0223202	0.0162779	0.0111601	0.00813894	8.57855	6.25624
6.95014	8	8.05	8	5.58006	4.06947	0.00558006	0.00406947	0.0223202	0.0162779	0.0111601	0.00813894	8.57855	6.25624
6.96692	7.97	8.06	8	5.58006	4.06947	0.00558006	0.00406947	0.0223202	0.0162779	0.0111601	0.00813894	8.57855	6.25624
6.98342	7.95	8.07	8	5.58006	4.06947	0.00558006	0.00406947	0.0223202	0.0162779	0.0111601	0.00813894	8.57855	6.25624
7.00025	8.01	8.07	8	5.6581	4.06947	0.0056581	0.00406947	0.0226324	0.0162779	0.0113162	0.00813894	8.69853	6.25624
7.01675	7.98	8.07	8	5.6581	4.06947	0.0056581	0.00406947	0.0226324	0.0162779	0.0113162	0.00813894	8.69853	6.25624
7.03353	7.96	8.06	8	5.6581	4.06947	0.0056581	0.00406947	0.0226324	0.0162779	0.0113162	0.00813894	8.69853	6.25624
7.05003	8.02	8.05	8	5.73614	4.06947	0.00573614	0.00406947	0.0229446	0.0162779	0.0114723	0.00813894	8.81851	6.25624
7.06678	7.99	8.06	8	5.73614	4.06947	0.00573614	0.00406947	0.0229446	0.0162779	0.0114723	0.00813894	8.81851	6.25624
7.08353	7.97	8.06	8	5.73614	4.06947	0.00573614	0.00406947	0.0229446	0.0162779	0.0114723	0.00813894	8.81851	6.25624
7.10003	7.97	8.05	8	5.81418	4.06947	0.00581418	0.00406947	0.0232567	0.0162779	0.0116284	0.00813894	8.93849	6.25624
7.11678	8.01	8.07	8	5.81418	4.06947	0.00581418	0.00406947	0.0232567	0.0162779	0.0116284	0.00813894	8.93849	6.25624
7.13356	7.98	8.07	8	5.81418	4.06947	0.00581418	0.00406947	0.0232567	0.0162779	0.0116284	0.00813894	8.93849	6.25624
7.15003	7.96	8.05	8	5.81418	4.06947	0.00581418	0.00406947	0.0232567	0.0162779	0.0116284	0.00813894	8.93849	6.25624
7.16678	8.01	8.06	8	5.89223	4.06947	0.00589223	0.00406947	0.0235689	0.0162779	0.0117845	0.00813894	9.05847	6.25624
7.18356	7.99	8.06	8	5.89223	4.06947	0.00589223	0.00406947	0.0235689	0.0162779	0.0117845	0.00813894	9.05847	6.25624
7.20003	7.96	8.06	8	5.89223	4.06947	0.00589223	0.00406947	0.0235689	0.0162779	0.0117845	0.00813894	9.05847	6.25624
7.21678	8.03	8.06	8	5.97027	4.06947	0.00597027	0.00406947	0.0238811	0.0162779	0.0119405	0.00813894	9.17845	6.25624
7.23356	8	8.06	8	5.97027	4.06947	0.00597027	0.00406947	0.0238811	0.0162779	0.0119405	0.00813894	9.17845	6.25624
7.25003	7.97	8.05	8	5.97027	4.06947	0.00597027	0.00406947	0.0238811	0.0162779	0.0119405	0.00813894	9.17845	6.25624
7.26678	7.95	8.05	8	5.99954	4.06947	0.00599954	0.00406947	0.0239981	0.0162779	0.0119991	0.00813894	9.22345	6.25624
7.28356	8.01	8.06	8	6.07758	4.06947	0.00607758	0.00406947	0.0243103	0.0162779	0.0121552	0.00813894	9.34343	6.25624
7.30003	7.98	8.06	8	6.07758	4.06947	0.00607758	0.00406947	0.0243103	0.0162779	0.0121552	0.00813894	9.34343	6.25624
7.31678	7.96	8.06	8	6.07758	4.06947	0.00607758	0.00406947	0.0243103	0.0162779	0.0121552	0.00813894	9.34343	6.25624
7.33356	8.02	8.06	8	6.15562	4.06947	0.00615562	0.00406947	0.0246225	0.0162779	0.0123112	0.00813894	9.46341	6.25624
7.35003	7.99	8.05	8	6.15562	4.06947	0.00615562	0.00406947	0.0246225	0.0162779	0.0123112	0.00813894	9.46341	6.25624
7.36681	7.96	8.06	8	6.15562	4.06947	0.00615562	0.00406947	0.0246225	0.0162779	0.0123112	0.00813894	9.46341	6.25624
7.38356	8.03	8.06	8	6.23366	4.06947	0.00623366	0.00406947	0.0249347	0.0162779	0.0124673	0.00813894	9.58339	6.25624
7.40006	8	8.05	8	6.23366	4.06947	0.00623366	0.00406947	0.0249347	0.0162779	0.0124673	0.00813894	9.58339	6.25624
7.41681	8.01	8.06	8	6.23366	4.06947	0.00623366	0.00406947	0.0249347	0.0162779	0.0124673	0.00813894	9.58339	6.25624
7.43358	7.99	8.06	8	6.23366	4.06947	0.00623366	0.00406947	0.0249347	0.0162779	0.0124673	0.00813894	9.58339	6.25624
7.45006	7.96	8.05	8	6.23366	4.06947	0.00623366	0.00406947	0.0249347	0.0162779	0.0124673	0.00813894	9.58339	6.25624
7.46681	8.02	8.06	8	6.32146	4.06947	0.00632146	0.00406947	0.0252858	0.0162779	0.0126429	0.00813894	9.71836	6.25624
7.48356	7.99	8.06	8	6.32146	4.06947	0.00632146	0.00406947	0.0252858	0.0162779	0.0126429	0.00813894	9.71836	6.25624
7.50006	7.96	8.05	8	6.32146	4.06947	0.00632146	0.00406947	0.0252858	0.0162779	0.0126429	0.00813894	9.71836	6.25624
7.51681	8.08	8.06	8	6.43853	4.06947	0.00643853	0.00406947	0.0257541	0.0162779	0.0128771	0.00813894	9.89833	6.25624
7.53356	8.04	8.06	8	6.43853	4.06947	0.00643853	0.00406947	0.0257541	0.0162779	0.0128771	0.00813894	9.89833	6.25624
7.55003	8.02	8.05	8	6.43853	4.06947	0.00643853	0.00406947	0.0257541	0.0162779	0.0128771	0.00813894	9.89833	6.25624
7.56678	7.99	8.06	8	6.43853	4.06947	0.00643853	0.00406947	0.0257541	0.0162779	0.0128771	0.00813894	9.89833	6.25624
7.58353	7.96	8.06	8	6.43853	4.06947	0.00643853	0.00406947	0.0257541	0.0162779	0.0128771	0.00813894	9.89833	6.25624
7.60003	8.01	8.05	8	6.51657	4.06947	0.00651657	0.00406947	0.0260663	0.0162779	0.0130331	0.00813894	10.0183	6.25624
7.61678	7.98	8.05	8	6.51657	4.06947	0.00651657	0.00406947	0.0260663	0.0162779	0.0130331	0.00813894	10.0183	6.25624
7.63356	7.96	8.05	8	6.51657	4.06947	0.00651657	0.00406947	0.0260663	0.0162779	0.0130331	0.00813894	10.0183	6.25624
7.65003	8.02	8.05	8	6.59461	4.06947	0.00659461	0.00406947	0.0263784	0.0162779	0.0131892	0.00813894	10.1383	6.25624
7.66678	7.99	8.04	8	6.59461	4.06947	0.00659461	0.00406947	0.0263784	0.0162779	0.0131892	0.00813894	10.1383	6.25624
7.68353	7.96	8.05	8	6.59461	4.06947	0.00659461	0.00406947	0.0263784	0.0162779	0.0131892	0.00813894	10.1383	6.25624
7.70003	8.02	8.06	8	6.6629	4.06947	0.0066629	0.00406947	0.0266516	0.0162779	0.0133258	0.00813894	10.2433	6.25624
7.71678	7.99	8.05	8	6.6629	4.06947	0.0066629	0.00406947	0.0266516	0.0162779	0.0133258	0.00813894	10.2433	6.25624
7.73356	7.96	8.05	8	6.6629	4.06947	0.0066629	0.00406947	0.0266516	0.0162779	0.0133258	0.00813894	10.2433	6.25624
7.75006	8.08	8.05	8	6.78972	4.06947	0.00678972	0.00406947	0.0271589	0.0162779	0.0135794	0.00813894	10.4382	6.25624
7.76681	8.04	8.05	8	6.78972	4.06947	0.00678972	0.00406947	0.0271589	0.0162779	0.0135794	0.00813894	10.4382	6.25624
7.78358	8.01	8.05	8	6.78972	4.06947	0.00678972	0.00406947	0.0271589	0.0162779	0.0135794	0.00813894	10.4382	6.25624
7.80008	7.99	8.05	8	6.78972	4.06947	0.00678972	0.00406947	0.0271589	0.0162779	0.0135794	0.00813894	10.4382	6.25624
7.81683	7.95	8.04	8	6.78972	4.06947	0.00678972	0.00406947	0.0271589	0.0162779	0.0135794	0.00813894	10.4382	6.25624
7.83361	8.07	8.05	8	6.90678	4.06947	0.00690678	0.00406947	0.0276271	0.0162779	0.0138136	0.00813894	10.6182	6.25624
7.85008	8.03	8.05	8	6.90678	4.06947	0.00690678	0.00406947	0.0276271	0.0162779	0.0138136	0.00813894	10.6182	6.25624
7.86686	8.01	8.05	8	6.90678	4.06947	0.00690678	0.00406947	0.0276271	0.0162779	0.0138136	0.00813894	10.6182	6.25624
7.88333	7.97	8.04	8	6.90678	4.06947	0.00690678	0.00406947	0.0276271	0.0162779	0.0138136	0.00813894	10.6182	6.25624
7.90011	7.95	8.04	8	6.9458	4.06947	0.0069458	0.00406947	0.0277832	0.0162779	0.0138916	0.00813894	10.6782	6.25624
7.91686	8	8.05	8	7.02385	4.06947	0.00702385	0.00406947	0.0280954	0.0162779	0.0140477	0.00813894	10.7982	6.25624
7.93336	7.98	8.05	8	7.02385	4.06947	0.00702385	0.00406947	0.0280954	0.0162779	0.0140477	0.00813894	10.7982	6.25624
7.95011	7.95	8.05	8	7.02385	4.06947	0.00702385	0.00406947	0.0280954	0.0162779	0.0140477	0.00813894	10.7982	6.25624
7.96689	8.06	8.04	8	7.10189	4.06947	0.00710189	0.00406947	0.0284076	0.0162779	0.0142038	0.00813894	10.9182	6.25624
7.98336	8.02	8.05	8	7.10189	4.06947	0.00710189	0.00406947	0.0284076	0.0162779	0.0142038	0.00813894	10.9182	6.25624
8.00014	7.99	8.05	8	7.10189	4.06947	0.00710189	0.00406947	0.0284076	0.0162779	0.0142038	0.00813894	10.9182	6.25624
8.01689	7.97	8.05	8	7.10189	4.06947	0.00710189	0.00406947	0.0284076	0.0162779	0.0142038	0.00813894	10.9182	6.25624
8.03339	8.03	8.04	8	7.17993	4.06947	0.00717993	0.00406947	0.0287197	0.0162779	0.0143599	0.00813894	11.0381	6.25624
8.05017	8	8.05	8	7.17993	4.06947	0.00717993	0.00406947	0.0287197	0.0162779	0.0143599	0.00813894	11.0381	6.25624
8.06692	7.97	8.04	8	7.17993	4.06947	0.00717993	0.00406947	0.0287197	0.0162779	0.0143599	0.00813894	11.0381	6.25624
8.08342	8.03	8.04	8	7.297	4.06947	0.007297	0.00406947	0.029188	0.0162779	0.014594	0.00813894	11.2181	6.25624
8.10019	8.04	8.04	8	7.297	4.06947	0.007297	0.00406947	0.029188	0.0162779	0.014594	0.00813894	11.2181	6.25624
8.11694	8.01	8.04	8	7.297	4.06947	0.007297	0.00406947	0.029188	0.0162779	0.014594	0.00813894	11.2181	6.25624
8.13342	7.98	8.03	8	7.297	4.06947	0.007297	0.00406947	0.029188	0.0162779	0.014594	0.00813894	11.2181	6.25624
8.15017	7.96	8.04	8	7.297	4.06947	0.007297	0.00406947	0.029188	0.0162779	0.014594	0.00813894	11.2181	6.25624
8.16667	7.97	8.03	8	7.32626	4.06947	0.00732626	0.00406947	0.029305	0.0162779	0.0146525	0.00813894	11.2631	6.25624
8.18344	8.03	8.04	8	7.45308	4.06947	0.00745308	0.00406947	0.0298123	0.0162779	0.0149062	0.00813894	11.4581	6.25624
8.20019	8.04	8.04	8	7.45308	4.06947	0.00745308	0.00406947	0.0298123	0.0162779	0.0149062	0.00813894	11.4581	6.25624
8.21667	8.02	8.03	8	7.45308	4.06947	0.00745308	0.00406947	0.0298123	0.0162779	0.0149062	0.00813894	11.4581	6.25624
8.23344	7.98	8.03	8	7.45308	4.06947	0.00745308	0.00406947	0.0298123	0.0162779	0.0149062	0.00813894	11.4581	6.25624
8.25022	7.96	8.04	8	7.45308	4.06947	0.00745308	0.00406947	0.0298123	0.0162779	0.0149062	0.00813894	11.4581	6.25624
8.26672	8.06	8.02	8	7.5799	4.06947	0.0075799	0.00406947	0.0303196	0.0162779	0.0151598	0.00813894	11.653	6.25624
8.28347	8.02	8.03	8	7.5799	4.06947	0.0075799	0.00406947	0.0303196	0.0162779	0.0151598	0.00813894	11.653	6.25624
8.30025	7.99	8.03	8	7.5799	4.06947	0.0075799	0.00406947	0.0303196	0.0162779	0.0151598	0.00813894	11.653	6.25624
8.31675	7.96	8.03	8	7.5799	4.06947	0.0075799	0.00406947	0.0303196	0.0162779	0.0151598	0.00813894	11.653	6.25624
8.33353	8.08	8.03	8	7.69697	4.06947	0.00769697	0.00406947	0.0307879	0.0162779	0.0153939	0.00813894	11.833	6.25624
8.35003	8.05	8.03	8	7.69697	4.06947	0.00769697	0.00406947	0.0307879	0.0162779	0.0153939	0.00813894	11.833	6.25624
8.36681	8.02	8.03	8	7.69697	4.06947	0.00769697	0.00406947	0.0307879	0.0162779	0.0153939	0.00813894	11.833	6.25624
8.38356	7.99	8.03	8	7.69697	4.06947	0.00769697	0.00406947	0.0307879	0.0162779	0.0153939	0.00813894	11.833	6.25624
8.40006	7.96	8.03	8	7.69697	4.06947	0.00769697	0.00406947	0.0307879	0.0162779	0.0153939	0.00813894	11.833	6.25624
8.41681	8.01	8.03	8	7.77501	4.06947	0.00777501	0.00406947	0.0311	0.0162779	0.01555	0.00813894	11.953	6.25624
8.43358	7.98	8.02	8	7.77501	4.06947	0.00777501	0.00406947	0.0311	0.0162779	0.01555	0.00813894	11.953	6.25624
8.45006	7.95	8.03	8	7.77501	4.06947	0.00777501	0.00406947	0.0311	0.0162779	0.01555	0.00813894	11.953	6.25624
8.46681	8.01	8.03	8	7.85305	4.06947	0.00785305	0.00406947	0.0314122	0.0162779	0.0157061	0.00813894	12.073	6.25624
8.48356	7.98	8.03	8	7.85305	4.06947	0.00785305	0.00406947	0.0314122	0.0162779	0.0157061	0.00813894	12.073	6.25624
8.50006	7.95	8.02	8	7.85305	4.06947	0.00785305	0.00406947	0.0314122	0.0162779	0.0157061	0.00813894	12.073	6.25624
8.51683	8.01	8.02	8	7.92134	4.06947	0.00792134	0.00406947	0.0316854	0.0162779	0.0158427	0.00813894	12.1779	6.25624
8.53358	7.98	8.02	8	7.92134	4.06947	0.00792134	0.00406947	0.0316854	0.0162779	0.0158427	0.00813894	12.1779	6.25624
8.55006	7.95	8.02	8	7.92134	4.06947	0.00792134	0.00406947	0.0316854	0.0162779	0.0158427	0.00813894	12.1779	6.25624
8.56683	8.06	8.02	8	8.0384	4.06947	0.0080384	0.00406947	0.0321536	0.0162779	0.0160768	0.00813894	12.3579	6.25624
8.58358	8.03	8.02	8	8.0384	4.06947	0.0080384	0.00406947	0.0321536	0.0162779	0.0160768	0.00813894	12.3579	6.25624
8.60006	8	8.01	8	8.0384	4.06947	0.0080384	0.00406947	0.0321536	0.0162779	0.0160768	0.00813894	12.3579	6.25624
8.61683	7.97	8.01	8	8.0384	4.06947	0.0080384	0.00406947	0.0321536	0.0162779	0.0160768	0.00813894	12.3579	6.25624
8.63358	8.03	8.02	8	8.15547	4.06947	0.00815547	0.00406947	0.0326219	0.0162779	0.0163109	0.00813894	12.5379	6.25624
8.65008	8.05	8.02	8	8.15547	4.06947	0.00815547	0.00406947	0.0326219	0.0162779	0.0163109	0.00813894	12.5379	6.25624
8.66683	8.01	8.02	8	8.15547	4.06947	0.00815547	0.00406947	0.0326219	0.0162779	0.0163109	0.00813894	12.5379	6.25624
8.68336	7.98	8.02	8	8.15547	4.06947	0.00815547	0.00406947	0.0326219	0.0162779	0.0163109	0.00813894	12.5379	6.25624
8.70017	7.95	8.01	8	8.15547	4.06947	0.00815547	0.00406947	0.0326219	0.0162779	0.0163109	0.00813894	12.5379	6.25624
8.71669	8.01	8.01	8	8.27253	4.06947	0.00827253	0.00406947	0.0330901	0.0162779	0.0165451	0.00813894	12.7179	6.25624
8.7335	8.03	8.01	8	8.27253	4.06947	0.00827253	0.00406947	0.0330901	0.0162779	0.0165451	0.00813894	12.7179	6.25624
8.75003	7.99	8.01	8	8.27253	4.06947	0.00827253	0.00406947	0.0330901	0.0162779	0.0165451	0.00813894	12.7179	6.25624
8.76683	7.97	8.01	8	8.27253	4.06947	0.00827253	0.00406947	0.0330901	0.0162779	0.0165451	0.00813894	12.7179	6.25624
8.78336	8.02	8.01	8	8.35057	4.06947	0.00835057	0.00406947	0.0334023	0.0162779	0.0167011	0.00813894	12.8378	6.25624
8.80014	8	8.01	8	8.35057	4.06947	0.00835057	0.00406947	0.0334023	0.0162779	0.0167011	0.00813894	12.8378	6.25624
8.81692	7.97	8.02	8	8.35057	4.06947	0.00835057	0.00406947	0.0334023	0.0162779	0.0167011	0.00813894	12.8378	6.25624
8.83342	7.98	8.01	8	8.42862	4.06947	0.00842862	0.00406947	0.0337145	0.0162779	0.0168572	0.00813894	12.9578	6.25624
8.85028	8	8	8	8.42862	4.06947	0.00842862	0.00406947	0.0337145	0.0162779	0.0168572	0.00813894	12.9578	6.25624
8.86678	7.97	8.01	8	8.42862	4.06947	0.00842862	0.00406947	0.0337145	0.0162779	0.0168572	0.00813894	12.9578	6.25624
8.88358	7.99	8	8	8.50666	4.06947	0.00850666	0.00406947	0.0340266	0.0162779	0.0170133	0.00813894	13.0778	6.25624
8.90008	8	8	8	8.50666	4.06947	0.00850666	0.00406947	0.0340266	0.0162779	0.0170133	0.00813894	13.0778	6.25624
8.91689	7.97	8	8	8.50666	4.06947	0.00850666	0.00406947	0.0340266	0.0162779	0.0170133	0.00813894	13.0778	6.25624
8.93336	7.94	8	8	8.54568	4.06947	0.00854568	0.00406947	0.0341827	0.0162779	0.0170914	0.00813894	13.1378	6.25624
8.95011	8	8	8	8.59446	4.06947	0.00859446	0.00406947	0.0343778	0.0162779	0.0171889	0.00813894	13.2128	6.25624
8.96689	7.97	8	8	8.59446	4.06947	0.00859446	0.00406947	0.0343778	0.0162779	0.0171889	0.00813894	13.2128	6.25624
8.98339	7.95	8	8	8.64323	4.06947	0.00864323	0.00406947	0.0345729	0.0162779	0.0172865	0.00813894	13.2878	6.25624
9.00014	8.01	8	8	8.6725	4.06947	0.0086725	0.00406947	0.03469	0.0162779	0.017345	0.00813894	13.3328	6.25624
9.01692	7.98	8	8	8.6725	4.06947	0.0086725	0.00406947	0.03469	0.0162779	0.017345	0.00813894	13.3328	6.25624
9.03339	7.95	7.99	8	8.6725	4.06947	0.0086725	0.00406947	0.03469	0.0162779	0.017345	0.00813894	13.3328	6.25624
9.05017	8.01	7.99	8	8.75054	4.06947	0.00875054	0.00406947	0.0350022	0.0162779	0.0175011	0.00813894	13.4527	6.25624
9.06692	7.98	7.99	8	8.75054	4.06947	0.00875054	0.00406947	0.0350022	0.0162779	0.0175011	0.00813894	13.4527	6.25624
9.08342	7.95	7.99	8	8.75054	4.06947	0.00875054	0.00406947	0.0350022	0.0162779	0.0175011	0.00813894	13.4527	6.25624
9.10017	8.01	7.98	8	8.82858	4.06947	0.00882858	0.00406947	0.0353143	0.0162779	0.0176572	0.00813894	13.5727	6.25624
9.11692	7.98	7.99	8	8.82858	4.06947	0.00882858	0.00406947	0.0353143	0.0162779	0.0176572	0.00813894	13.5727	6.25624
9.13339	7.95	7.98	8	8.82858	4.06947	0.00882858	0.00406947	0.0353143	0.0162779	0.0176572	0.00813894	13.5727	6.25624
9.15017	8.01	7.99	8	8.90663	4.06947	0.00890663	0.00406947	0.0356265	0.0162779	0.0178133	0.00813894	13.6927	6.25624
9.16692	7.98	7.98	8	8.90663	4.06947	0.00890663	0.00406947	0.0356265	0.0162779	0.0178133	0.00813894	13.6927	6.25624
9.18347	7.96	7.98	8	8.90663	4.06947	0.00890663	0.00406947	0.0356265	0.0162779	0.0178133	0.00813894	13.6927	6.25624
9.20028	8.01	7.98	8	8.98467	4.06947	0.00898467	0.00406947	0.0359387	0.0162779	0.0179693	0.00813894	13.8127	6.25624
9.21683	7.98	7.98	8	8.98467	4.06947	0.00898467	0.00406947	0.0359387	0.0162779	0.0179693	0.00813894	13.8127	6.25624
9.23336	7.96	7.98	8	8.98467	4.06947	0.00898467	0.00406947	0.0359387	0.0162779	0.0179693	0.00813894	13.8127	6.25624
9.25011	8.07	7.98	8	9.10173	4.06947	0.00910173	0.00406947	0.0364069	0.0162779	0.0182035	0.00813894	13.9926	6.25624
9.26689	8.04	7.97	8	9.10173	4.06947	0.00910173	0.00406947	0.0364069	0.0162779	0.0182035	0.00813894	13.9926	6.25624
9.28339	8.01	7.97	8	9.10173	4.06947	0.00910173	0.00406947	0.0364069	0.0162779	0.0182035	0.00813894	13.9926	6.25624
9.30017	7.98	7.98	8	9.10173	4.06947	0.00910173	0.00406947	0.0364069	0.0162779	0.0182035	0.00813894	13.9926	6.25624
9.31689	7.95	7.97	8	9.10173	4.06947	0.00910173	0.00406947	0.0364069	0.0162779	0.0182035	0.00813894	13.9926	6.25624
9.33339	8.01	7.98	8	9.17978	4.06947	0.00917978	0.00406947	0.0367191	0.0162779	0.0183596	0.00813894	14.1126	6.25624
9.35014	7.98	7.97	8	9.17978	4.06947	0.00917978	0.00406947	0.0367191	0.0162779	0.0183596	0.00813894	14.1126	6.25624
9.36689	7.95	7.97	8	9.17978	4.06947	0.00917978	0.00406947	0.0367191	0.0162779	0.0183596	0.00813894	14.1126	6.25624
9.38336	8.06	7.97	8	9.29684	4.06947	0.00929684	0.00406947	0.0371874	0.0162779	0.0185937	0.00813894	14.2926	6.25624
9.40014	8.03	7.96	8	9.29684	4.06947	0.00929684	0.00406947	0.0371874	0.0162779	0.0185937	0.00813894	14.2926	6.25624
9.41689	8	7.97	8	9.29684	4.06947	0.00929684	0.00406947	0.0371874	0.0162779	0.0185937	0.00813894	14.2926	6.25624
9.43336	7.97	7.96	8	9.29684	4.06947	0.00929684	0.00406947	0.0371874	0.0162779	0.0185937	0.00813894	14.2926	6.25624
9.45014	8.03	7.96	8	9.42366	4.06947	0.00942366	0.00406947	0.0376946	0.0162779	0.0188473	0.00813894	14.4876	6.25624
9.46689	8.05	7.96	8	9.42366	4.06947	0.00942366	0.00406947	0.0376946	0.0162779	0.0188473	0.00813894	14.4876	6.25624
9.48339	8.02	7.96	8	9.42366	4.06947	0.00942366	0.00406947	0.0376946	0.0162779	0.0188473	0.00813894	14.4876	6.25624
9.50014	7.99	7.96	8	9.42366	4.06947	0.00942366	0.00406947	0.0376946	0.0162779	0.0188473	0.00813894	14.4876	6.25624
9.51689	7.96	7.96	8	9.42366	4.06947	0.00942366	0.00406947	0.0376946	0.0162779	0.0188473	0.00813894	14.4876	6.25624
9.53336	8.07	7.96	8	9.55048	4.06947	0.00955048	0.00406947	0.0382019	0.0162779	0.019101	0.00813894	14.6825	6.25624
9.55011	8.04	7.96	8	9.55048	4.06947	0.00955048	0.00406947	0.0382019	0.0162779	0.019101	0.00813894	14.6825	6.25624
9.56686	8.01	7.96	8	9.55048	4.06947	0.00955048	0.00406947	0.0382019	0.0162779	0.019101	0.00813894	14.6825	6.25624
9.58336	7.98	7.95	8	9.55048	4.06947	0.00955048	0.00406947	0.0382019	0.0162779	0.019101	0.00813894	14.6825	6.25624
9.60011	7.95	7.95	8	9.55048	4.06947	0.00955048	0.00406947	0.0382019	0.0162779	0.019101	0.00813894	14.6825	6.25624
9.61689	8.01	7.95	8	9.62852	4.06947	0.00962852	0.00406947	0.0385141	0.0162779	0.019257	0.00813894	14.8025	6.25624
9.63336	7.98	7.96	8	9.62852	4.06947	0.00962852	0.00406947	0.0385141	0.0162779	0.019257	0.00813894	14.8025	6.25624
9.65014	7.95	7.95	8	9.62852	4.06947	0.00962852	0.00406947	0.0385141	0.0162779	0.019257	0.00813894	14.8025	6.25624
9.66692	8.01	7.95	8	9.70657	4.12521	0.00970657	0.00412521	0.0388263	0.0165009	0.0194131	0.00825043	14.9225	6.34194
9.68342	7.98	7.96	8	9.70657	4.12521	0.00970657	0.00412521	0.0388263	0.0165009	0.0194131	0.00825043	14.9225	6.34194
9.70025	7.95	7.97	8	9.70657	4.12521	0.00970657	0.00412521	0.0388263	0.0165009	0.0194131	0.00825043	14.9225	6.34194
9.71678	8.01	7.96	8	9.78461	4.12521	0.00978461	0.00412521	0.0391384	0.0165009	0.0195692	0.00825043	15.0425	6.34194
9.73356	7.98	7.97	8	9.78461	4.12521	0.00978461	0.00412521	0.0391384	0.0165009	0.0195692	0.00825043	15.0425	6.34194
9.75008	7.96	7.97	8	9.78461	4.12521	0.00978461	0.00412521	0.0391384	0.0165009	0.0195692	0.00825043	15.0425	6.34194
9.76686	8.01	7.96	8	9.86265	4.12521	0.00986265	0.00412521	0.0394506	0.0165009	0.0197253	0.00825043	15.1624	6.34194
9.78333	7.98	7.97	8	9.86265	4.12521	0.00986265	0.00412521	0.0394506	0.0165009	0.0197253	0.00825043	15.1624	6.34194
9.80008	7.95	7.97	8	9.86265	4.12521	0.00986265	0.00412521	0.0394506	0.0165009	0.0197253	0.00825043	15.1624	6.34194
9.81686	8.02	7.96	8	9.94069	4.12521	0.00994069	0.00412521	0.0397628	0.0165009	0.0198814	0.00825043	15.2824	6.34194
9.83336	7.99	7.96	8	9.94069	4.12521	0.00994069	0.00412521	0.0397628	0.0165009	0.0198814	0.00825043	15.2824	6.34194
9.85011	7.96	7.96	8	9.94069	4.12521	0.00994069	0.00412521	0.0397628	0.0165009	0.0198814	0.00825043	15.2824	6.34194
9.86689	8.02	7.96	8	10.0187	4.12521	0.0100187	0.00412521	0.0400749	0.0165009	0.0200375	0.00825043	15.4024	6.34194
9.88339	7.99	7.95	8	10.0187	4.12521	0.0100187	0.00412521	0.0400749	0.0165009	0.0200375	0.00825043	15.4024	6.34194
9.90017	7.96	7.95	8	10.0187	4.12521	0.0100187	0.00412521	0.0400749	0.0165009	0.0200375	0.00825043	15.4024	6.34194
9.91692	8.02	7.96	8	10.0968	4.12521	0.0100968	0.00412521	0.0403871	0.0165009	0.0201936	0.00825043	15.5224	6.34194
9.93344	7.99	7.97	8	10.0968	4.18096	0.0100968	0.00418096	0.0403871	0.0167238	0.0201936	0.00836192	15.5224	6.42764
9.95025	7.96	7.96	8	10.0968	4.18096	0.0100968	0.00418096	0.0403871	0.0167238	0.0201936	0.00836192	15.5224	6.42764
9.96681	8.02	7.96	8	10.1748	4.18096	0.0101748	0.00418096	0.0406993	0.0167238	0.0203496	0.00836192	15.6424	6.42764
9.98361	7.99	7.96	8	10.1748	4.18096	0.0101748	0.00418096	0.0406993	0.0167238	0.0203496	0.00836192	15.6424	6.42764
10.0001	7.96	7.96	8	10.1748	4.18096	0.0101748	0.00418096	0.0406993	0.0167238	0.0203496	0.00836192	15.6424	6.42764
10.0169	8.03	7.96	8	10.2529	4.18096	0.0102529	0.00418096	0.0410115	0.0167238	0.0205057	0.00836192	15.7623	6.42764
10.0334	8	7.96	8	10.2529	4.18096	0.0102529	0.00418096	0.0410115	0.0167238	0.0205057	0.00836192	15.7623	6.42764
10.0501	7.97	7.96	8	10.2529	4.18096	0.0102529	0.00418096	0.0410115	0.0167238	0.0205057	0.00836192	15.7623	6.42764
10.0669	8.04	7.96	8	10.3309	4.18096	0.0103309	0.00418096	0.0413236	0.0167238	0.0206618	0.00836192	15.8823	6.42764
10.0834	8	7.96	8	10.3309	4.18096	0.0103309	0.00418096	0.0413236	0.0167238	0.0206618	0.00836192	15.8823	6.42764
10.1001	7.97	7.96	8	10.3309	4.18096	0.0103309	0.00418096	0.0413236	0.0167238	0.0206618	0.00836192	15.8823	6.42764
10.1169	8.04	7.96	8	10.409	4.18096	0.010409	0.00418096	0.0416358	0.0167238	0.0208179	0.00836192	16.0023	6.42764
10.1334	8.01	7.96	8	10.409	4.23671	0.010409	0.00423671	0.0416358	0.0169468	0.0208179	0.00847341	16.0023	6.51334
10.1501	7.98	7.96	8	10.409	4.23671	0.010409	0.00423671	0.0416358	0.0169468	0.0208179	0.00847341	16.0023	6.51334
10.1669	7.95	7.97	8	10.4285	4.23671	0.0104285	0.00423671	0.0417138	0.0169468	0.0208569	0.00847341	16.0323	6.51334
10.1834	8.01	7.97	8	10.487	4.23671	0.010487	0.00423671	0.041948	0.0169468	0.020974	0.00847341	16.1223	6.51334
10.2001	7.98	7.97	8	10.487	4.23671	0.010487	0.00423671	0.041948	0.0169468	0.020974	0.00847341	16.1223	6.51334
10.2169	7.95	7.96	8	10.4967	4.23671	0.0104967	0.00423671	0.041987	0.0169468	0.0209935	0.00847341	16.1373	6.51334
10.2334	8.01	7.97	8	10.565	4.23671	0.010565	0.00423671	0.0422601	0.0169468	0.0211301	0.00847341	16.2423	6.51334
10.2502	7.98	7.97	8	10.565	4.23671	0.010565	0.00423671	0.0422601	0.0169468	0.0211301	0.00847341	16.2423	6.51334
10.2669	7.95	7.96	8	10.565	4.23671	0.010565	0.00423671	0.0422601	0.0169468	0.0211301	0.00847341	16.2423	6.51334
10.2834	8.01	7.97	8	10.6431	4.23671	0.0106431	0.00423671	0.0425723	0.0169468	0.0212862	0.00847341	16.3622	6.51334
10.3002	7.98	7.96	8	10.6431	4.23671	0.0106431	0.00423671	0.0425723	0.0169468	0.0212862	0.00847341	16.3622	6.51334
10.3167	7.95	7.96	8	10.6431	4.23671	0.0106431	0.00423671	0.0425723	0.0169468	0.0212862	0.00847341	16.3622	6.51334
10.3334	8.01	7.96	8	10.7114	4.23671	0.0107114	0.00423671	0.0428455	0.0169468	0.0214227	0.00847341	16.4672	6.51334
10.3502	7.98	7.97	8	10.7114	4.23671	0.0107114	0.00423671	0.0428455	0.0169468	0.0214227	0.00847341	16.4672	6.51334
10.3667	7.95	7.96	8	10.7114	4.23671	0.0107114	0.00423671	0.0428455	0.0169468	0.0214227	0.00847341	16.4672	6.51334
10.3834	8.01	7.96	8	10.7992	4.23671	0.0107992	0.00423671	0.0431967	0.0169468	0.0215983	0.00847341	16.6022	6.51334
10.4002	7.99	7.96	8	10.7992	4.23671	0.0107992	0.00423671	0.0431967	0.0169468	0.0215983	0.00847341	16.6022	6.51334
10.4167	7.95	7.95	8	10.7992	4.23671	0.0107992	0.00423671	0.0431967	0.0169468	0.0215983	0.00847341	16.6022	6.51334
10.4335	8.02	7.96	8	10.8772	4.23671	0.0108772	0.00423671	0.0435088	0.0169468	0.0217544	0.00847341	16.7222	6.51334
10.4502	7.99	7.96	8	10.8772	4.23671	0.0108772	0.00423671	0.0435088	0.0169468	0.0217544	0.00847341	16.7222	6.51334
10.4667	7.96	7.95	8	10.8772	4.23671	0.0108772	0.00423671	0.0435088	0.0169468	0.0217544	0.00847341	16.7222	6.51334
10.4835	8.08	7.95	8	10.9943	4.23671	0.0109943	0.00423671	0.0439771	0.0169468	0.0219885	0.00847341	16.9022	6.51334
10.5002	8.04	7.95	8	10.9943	4.23671	0.0109943	0.00423671	0.0439771	0.0169468	0.0219885	0.00847341	16.9022	6.51334
10.5167	8.01	7.97	8	10.9943	4.29245	0.0109943	0.00429245	0.0439771	0.0171698	0.0219885	0.00858491	16.9022	6.59905
10.5335	7.98	7.96	8	10.9943	4.29245	0.0109943	0.00429245	0.0439771	0.0171698	0.0219885	0.00858491	16.9022	6.59905
10.5503	7.95	7.96	8	10.9943	4.29245	0.0109943	0.00429245	0.0439771	0.0171698	0.0219885	0.00858491	16.9022	6.59905
10.5667	8.01	7.96	8	11.0723	4.29245	0.0110723	0.00429245	0.0442893	0.0171698	0.0221446	0.00858491	17.0221	6.59905
10.5835	7.98	7.96	8	11.0723	4.29245	0.0110723	0.00429245	0.0442893	0.0171698	0.0221446	0.00858491	17.0221	6.59905
10.6003	7.95	7.96	8	11.1211	4.29245	0.0111211	0.00429245	0.0444844	0.0171698	0.0222422	0.00858491	17.0971	6.59905
10.6167	8.01	7.96	8	11.1504	4.29245	0.0111504	0.00429245	0.0446014	0.0171698	0.0223007	0.00858491	17.1421	6.59905
10.6335	7.98	7.95	8	11.1504	4.29245	0.0111504	0.00429245	0.0446014	0.0171698	0.0223007	0.00858491	17.1421	6.59905
10.6502	7.95	7.96	8	11.1504	4.29245	0.0111504	0.00429245	0.0446014	0.0171698	0.0223007	0.00858491	17.1421	6.59905
10.6667	7.97	7.95	8	11.2089	4.29245	0.0112089	0.00429245	0.0448356	0.0171698	0.0224178	0.00858491	17.2321	6.59905
10.6835	7.98	7.96	8	11.2089	4.29245	0.0112089	0.00429245	0.0448356	0.0171698	0.0224178	0.00858491	17.2321	6.59905
10.7003	7.95	7.95	8	11.2089	4.29245	0.0112089	0.00429245	0.0448356	0.0171698	0.0224178	0.00858491	17.2321	6.59905
10.7167	8.06	7.95	8	11.3357	4.29245	0.0113357	0.00429245	0.0453428	0.0171698	0.0226714	0.00858491	17.4271	6.59905
10.7335	8.03	7.96	8	11.3357	4.29245	0.0113357	0.00429245	0.0453428	0.0171698	0.0226714	0.00858491	17.4271	6.59905
10.7502	8	7.96	8	11.3357	4.29245	0.0113357	0.00429245	0.0453428	0.0171698	0.0226714	0.00858491	17.4271	6.59905
10.7668	7.97	7.96	8	11.3357	4.29245	0.0113357	0.00429245	0.0453428	0.0171698	0.0226714	0.00858491	17.4271	6.59905
10.7835	7.99	7.95	8	11.4235	4.29245	0.0114235	0.00429245	0.045694	0.0171698	0.022847	0.00858491	17.562	6.59905
10.8	8	7.96	8	11.4235	4.29245	0.0114235	0.00429245	0.045694	0.0171698	0.022847	0.00858491	17.562	6.59905
10.8168	7.98	7.96	8	11.4235	4.29245	0.0114235	0.00429245	0.045694	0.0171698	0.022847	0.00858491	17.562	6.59905
10.8336	7.95	7.95	8	11.482	4.29245	0.011482	0.00429245	0.0459282	0.0171698	0.0229641	0.00858491	17.652	6.59905
10.8501	8.01	7.95	8	11.5015	4.29245	0.0115015	0.00429245	0.0460062	0.0171698	0.0230031	0.00858491	17.682	6.59905
10.8668	7.98	7.95	8	11.5015	4.29245	0.0115015	0.00429245	0.0460062	0.0171698	0.0230031	0.00858491	17.682	6.59905
10.8836	7.95	7.94	8	11.5015	4.45969	0.0115015	0.00445969	0.0460062	0.0178388	0.0230031	0.00891938	17.682	6.85615
10.9001	8	7.99	8	11.5796	4.51544	0.0115796	0.00451544	0.0463184	0.0180617	0.0231592	0.00903087	17.802	6.94185
10.9169	7.97	7.98	8	11.5796	4.51544	0.0115796	0.00451544	0.0463184	0.0180617	0.0231592	0.00903087	17.802	6.94185
10.9333	7.94	7.99	8	11.6186	4.51544	0.0116186	0.00451544	0.0464745	0.0180617	0.0232372	0.00903087	17.862	6.94185
10.9501	8	7.99	8	11.6576	4.51544	0.0116576	0.00451544	0.0466305	0.0180617	0.0233153	0.00903087	17.922	6.94185
10.9669	7.97	8	8	11.6576	4.51544	0.0116576	0.00451544	0.0466305	0.0180617	0.0233153	0.00903087	17.922	6.94185
10.9834	7.95	7.99	8	11.6674	4.51544	0.0116674	0.00451544	0.0466696	0.0180617	0.0233348	0.00903087	17.937	6.94185
11.0001	8	7.99	8	11.7357	4.51544	0.0117357	0.00451544	0.0469427	0.0180617	0.0234714	0.00903087	18.042	6.94185
11.0169	7.97	7.98	8	11.7357	4.51544	0.0117357	0.00451544	0.0469427	0.0180617	0.0234714	0.00903087	18.042	6.94185
11.0334	7.95	7.98	8	11.7357	4.51544	0.0117357	0.00451544	0.0469427	0.0180617	0.0234714	0.00903087	18.042	6.94185
11.0501	8.01	7.99	8	11.8137	4.51544	0.0118137	0.00451544	0.0472549	0.0180617	0.0236274	0.00903087	18.1619	6.94185
11.0669	8.02	7.99	8	11.8137	4.51544	0.0118137	0.00451544	0.0472549	0.0180617	0.0236274	0.00903087	18.1619	6.94185
11.0834	7.99	7.98	8	11.8137	4.51544	0.0118137	0.00451544	0.0472549	0.0180617	0.0236274	0.00903087	18.1619	6.94185
11.1001	7.96	7.98	8	11.8137	4.51544	0.0118137	0.00451544	0.0472549	0.0180617	0.0236274	0.00903087	18.1619	6.94185
11.1169	7.97	7.97	8	11.882	4.51544	0.011882	0.00451544	0.047528	0.0180617	0.023764	0.00903087	18.2669	6.94185
11.1334	8.04	7.98	8	11.96	4.51544	0.01196	0.00451544	0.0478402	0.0180617	0.0239201	0.00903087	18.3869	6.94185
11.1501	8	7.98	8	11.96	4.51544	0.01196	0.00451544	0.0478402	0.0180617	0.0239201	0.00903087	18.3869	6.94185
11.1669	7.98	7.98	8	11.96	4.51544	0.01196	0.00451544	0.0478402	0.0180617	0.0239201	0.00903087	18.3869	6.94185
11.1834	8	7.97	8	12.0381	4.51544	0.0120381	0.00451544	0.0481524	0.0180617	0.0240762	0.00903087	18.5069	6.94185
11.2002	8.01	7.97	8	12.0381	4.51544	0.0120381	0.00451544	0.0481524	0.0180617	0.0240762	0.00903087	18.5069	6.94185
11.2169	7.98	7.97	8	12.0381	4.51544	0.0120381	0.00451544	0.0481524	0.0180617	0.0240762	0.00903087	18.5069	6.94185
11.2334	7.95	7.97	8	12.0381	4.51544	0.0120381	0.00451544	0.0481524	0.0180617	0.0240762	0.00903087	18.5069	6.94185
11.2501	8	7.97	8	12.1161	4.51544	0.0121161	0.00451544	0.0484645	0.0180617	0.0242323	0.00903087	18.6269	6.94185
11.2669	7.98	7.97	8	12.1161	4.51544	0.0121161	0.00451544	0.0484645	0.0180617	0.0242323	0.00903087	18.6269	6.94185
11.2834	7.95	7.96	8	12.1259	4.51544	0.0121259	0.00451544	0.0485036	0.0180617	0.0242518	0.00903087	18.6419	6.94185
11.3002	8.01	7.96	8	12.1942	4.51544	0.0121942	0.00451544	0.0487767	0.0180617	0.0243884	0.00903087	18.7468	6.94185
11.3167	7.98	7.96	8	12.1942	4.51544	0.0121942	0.00451544	0.0487767	0.0180617	0.0243884	0.00903087	18.7468	6.94185
11.3334	7.95	7.96	8	12.1942	4.51544	0.0121942	0.00451544	0.0487767	0.0180617	0.0243884	0.00903087	18.7468	6.94185
11.3502	8.04	7.96	8	12.2722	4.51544	0.0122722	0.00451544	0.0490889	0.0180617	0.0245444	0.00903087	18.8668	6.94185
11.3667	8.01	7.96	8	12.2722	4.51544	0.0122722	0.00451544	0.0490889	0.0180617	0.0245444	0.00903087	18.8668	6.94185
11.3835	7.98	7.95	8	12.2722	4.51544	0.0122722	0.00451544	0.0490889	0.0180617	0.0245444	0.00903087	18.8668	6.94185
11.4002	7.95	7.95	8	12.282	4.51544	0.012282	0.00451544	0.0491279	0.0180617	0.024564	0.00903087	18.8818	6.94185
11.4167	8.06	7.95	8	12.3893	4.51544	0.0123893	0.00451544	0.0495571	0.0180617	0.0247786	0.00903087	19.0468	6.94185
11.4335	8.02	7.96	8	12.3893	4.51544	0.0123893	0.00451544	0.0495571	0.0180617	0.0247786	0.00903087	19.0468	6.94185
11.4501	7.99	7.96	8	12.3893	4.51544	0.0123893	0.00451544	0.0495571	0.0180617	0.0247786	0.00903087	19.0468	6.94185
11.4669	7.96	7.96	8	12.3893	4.51544	0.0123893	0.00451544	0.0495571	0.0180617	0.0247786	0.00903087	19.0468	6.94185
11.4834	8.02	7.96	8	12.4673	4.51544	0.0124673	0.00451544	0.0498693	0.0180617	0.0249347	0.00903087	19.1668	6.94185
11.5001	7.99	7.96	8	12.4673	4.51544	0.0124673	0.00451544	0.0498693	0.0180617	0.0249347	0.00903087	19.1668	6.94185
11.5169	7.96	7.97	8	12.4673	4.57118	0.0124673	0.00457118	0.0498693	0.0182847	0.0249347	0.00914237	19.1668	7.02755
11.5333	8.02	7.96	8	12.5454	4.57118	0.0125454	0.00457118	0.0501815	0.0182847	0.0250907	0.00914237	19.2868	7.02755
11.5501	7.99	7.96	8	12.5454	4.57118	0.0125454	0.00457118	0.0501815	0.0182847	0.0250907	0.00914237	19.2868	7.02755
11.5668	7.96	7.96	8	12.5454	4.57118	0.0125454	0.00457118	0.0501815	0.0182847	0.0250907	0.00914237	19.2868	7.02755
11.5836	8.02	7.96	8	12.6234	4.57118	0.0126234	0.00457118	0.0504937	0.0182847	0.0252468	0.00914237	19.4067	7.02755
11.6001	7.99	7.96	8	12.6234	4.57118	0.0126234	0.00457118	0.0504937	0.0182847	0.0252468	0.00914237	19.4067	7.02755
11.6169	7.96	7.95	8	12.6234	4.57118	0.0126234	0.00457118	0.0504937	0.0182847	0.0252468	0.00914237	19.4067	7.02755
11.6333	8.02	7.96	8	12.7015	4.57118	0.0127015	0.00457118	0.0508058	0.0182847	0.0254029	0.00914237	19.5267	7.02755
11.6501	7.99	7.96	8	12.7015	4.57118	0.0127015	0.00457118	0.0508058	0.0182847	0.0254029	0.00914237	19.5267	7.02755
11.6668	7.96	7.96	8	12.7015	4.62693	0.0127015	0.00462693	0.0508058	0.0185077	0.0254029	0.00925386	19.5267	7.11326
11.6836	8.03	7.96	8	12.7795	4.62693	0.0127795	0.00462693	0.051118	0.0185077	0.025559	0.00925386	19.6467	7.11326
11.7001	8	7.96	8	12.7795	4.62693	0.0127795	0.00462693	0.051118	0.0185077	0.025559	0.00925386	19.6467	7.11326
11.7168	7.96	7.95	8	12.7795	4.62693	0.0127795	0.00462693	0.051118	0.0185077	0.025559	0.00925386	19.6467	7.11326
11.7336	8.03	7.96	8	12.9063	4.68268	0.0129063	0.00468268	0.0516253	0.0187307	0.0258126	0.00936535	19.8417	7.19896
11.7501	8.05	8	8	12.9063	4.68268	0.0129063	0.00468268	0.0516253	0.0187307	0.0258126	0.00936535	19.8417	7.19896
11.7669	8.02	7.99	8	12.9063	4.68268	0.0129063	0.00468268	0.0516253	0.0187307	0.0258126	0.00936535	19.8417	7.19896
11.7834	7.99	7.99	8	12.9063	4.68268	0.0129063	0.00468268	0.0516253	0.0187307	0.0258126	0.00936535	19.8417	7.19896
11.8001	7.96	7.99	8	12.9063	4.68268	0.0129063	0.00468268	0.0516253	0.0187307	0.0258126	0.00936535	19.8417	7.19896
11.8169	8.02	7.96	8	12.9844	4.79417	0.0129844	0.00479417	0.0519374	0.0191767	0.0259687	0.00958834	19.9616	7.37036
11.8334	7.99	7.99	8	12.9844	4.79417	0.0129844	0.00479417	0.0519374	0.0191767	0.0259687	0.00958834	19.9616	7.37036
11.8501	7.96	7.98	8	12.9844	4.79417	0.0129844	0.00479417	0.0519374	0.0191767	0.0259687	0.00958834	19.9616	7.37036
11.8669	8.02	7.98	8	13.0624	4.79417	0.0130624	0.00479417	0.0522496	0.0191767	0.0261248	0.00958834	20.0816	7.37036
11.8834	7.99	7.98	8	13.0624	4.79417	0.0130624	0.00479417	0.0522496	0.0191767	0.0261248	0.00958834	20.0816	7.37036
11.9001	7.96	7.98	8	13.0624	4.79417	0.0130624	0.00479417	0.0522496	0.0191767	0.0261248	0.00958834	20.0816	7.37036
11.9169	8.02	7.97	8	13.1404	4.79417	0.0131404	0.00479417	0.0525618	0.0191767	0.0262809	0.00958834	20.2016	7.37036
11.9334	7.99	7.97	8	13.1404	4.79417	0.0131404	0.00479417	0.0525618	0.0191767	0.0262809	0.00958834	20.2016	7.37036
11.9501	7.96	7.96	8	13.1404	4.79417	0.0131404	0.00479417	0.0525618	0.0191767	0.0262809	0.00958834	20.2016	7.37036
11.9669	8.03	7.96	8	13.2185	4.79417	0.0132185	0.00479417	0.052874	0.0191767	0.026437	0.00958834	20.3216	7.37036
11.9834	7.99	7.96	8	13.2185	4.79417	0.0132185	0.00479417	0.052874	0.0191767	0.026437	0.00958834	20.3216	7.37036
12.0001	7.97	7.96	8	13.2185	4.79417	0.0132185	0.00479417	0.052874	0.0191767	0.026437	0.00958834	20.3216	7.37036
12.0169	8.03	7.96	8	13.2965	4.79417	0.0132965	0.00479417	0.0531861	0.0191767	0.0265931	0.00958834	20.4416	7.37036
12.0334	8	7.96	8	13.2965	4.79417	0.0132965	0.00479417	0.0531861	0.0191767	0.0265931	0.00958834	20.4416	7.37036
12.0502	7.97	7.96	8	13.2965	4.79417	0.0132965	0.00479417	0.0531861	0.0191767	0.0265931	0.00958834	20.4416	7.37036
12.0669	8.04	7.95	8	13.3746	4.79417	0.0133746	0.00479417	0.0534983	0.0191767	0.0267491	0.00958834	20.5615	7.37036
12.0834	8	7.96	8	13.3746	4.79417	0.0133746	0.00479417	0.0534983	0.0191767	0.0267491	0.00958834	20.5615	7.37036
12.1002	7.97	7.96	8	13.3746	4.79417	0.0133746	0.00479417	0.0534983	0.0191767	0.0267491	0.00958834	20.5615	7.37036
12.1169	7.95	7.95	8	13.3843	4.79417	0.0133843	0.00479417	0.0535373	0.0191767	0.0267687	0.00958834	20.5765	7.37036
12.1334	8.01	7.96	8	13.4526	4.79417	0.0134526	0.00479417	0.0538105	0.0191767	0.0269052	0.00958834	20.6815	7.37036
12.1502	7.98	7.96	8	13.4526	4.79417	0.0134526	0.00479417	0.0538105	0.0191767	0.0269052	0.00958834	20.6815	7.37036
12.1667	7.95	7.95	8	13.4526	4.84991	0.0134526	0.00484991	0.0538105	0.0193997	0.0269052	0.00969983	20.6815	7.45606
12.1834	8.01	7.97	8	13.5307	4.84991	0.0135307	0.00484991	0.0541226	0.0193997	0.0270613	0.00969983	20.8015	7.45606
12.2002	7.98	7.97	8	13.5307	4.84991	0.0135307	0.00484991	0.0541226	0.0193997	0.0270613	0.00969983	20.8015	7.45606
12.2167	7.96	7.96	8	13.5307	4.84991	0.0135307	0.00484991	0.0541226	0.0193997	0.0270613	0.00969983	20.8015	7.45606
12.2335	8.02	7.95	8	13.6087	4.84991	0.0136087	0.00484991	0.0544348	0.0193997	0.0272174	0.00969983	20.9215	7.45606
12.2502	7.99	7.97	8	13.6087	4.84991	0.0136087	0.00484991	0.0544348	0.0193997	0.0272174	0.00969983	20.9215	7.45606
12.2668	7.96	7.96	8	13.6087	4.84991	0.0136087	0.00484991	0.0544348	0.0193997	0.0272174	0.00969983	20.9215	7.45606
12.2835	8.03	7.95	8	13.6867	4.84991	0.0136867	0.00484991	0.054747	0.0193997	0.0273735	0.00969983	21.0415	7.45606
12.3003	8	7.95	8	13.6867	4.84991	0.0136867	0.00484991	0.054747	0.0193997	0.0273735	0.00969983	21.0415	7.45606
12.3168	7.97	7.96	8	13.6867	4.84991	0.0136867	0.00484991	0.054747	0.0193997	0.0273735	0.00969983	21.0415	7.45606
12.3335	7.98	7.95	8	13.7745	4.84991	0.0137745	0.00484991	0.0550982	0.0193997	0.0275491	0.00969983	21.1764	7.45606
12.35	8	7.97	8	13.7745	4.90566	0.0137745	0.00490566	0.0550982	0.0196226	0.0275491	0.00981132	21.1764	7.54177
12.3667	7.97	7.96	8	13.7745	4.90566	0.0137745	0.00490566	0.0550982	0.0196226	0.0275491	0.00981132	21.1764	7.54177
12.3835	7.98	7.96	8	13.8331	4.90566	0.0138331	0.00490566	0.0553323	0.0196226	0.0276662	0.00981132	21.2664	7.54177
12.4	8	7.97	8	13.8526	4.90566	0.0138526	0.00490566	0.0554103	0.0196226	0.0277052	0.00981132	21.2964	7.54177
12.4168	7.97	7.96	8	13.8526	4.90566	0.0138526	0.00490566	0.0554103	0.0196226	0.0277052	0.00981132	21.2964	7.54177
12.4336	8.04	7.96	8	13.9209	4.90566	0.0139209	0.00490566	0.0556835	0.0196226	0.0278417	0.00981132	21.4014	7.54177
12.45	8	7.96	8	13.9209	4.90566	0.0139209	0.00490566	0.0556835	0.0196226	0.0278417	0.00981132	21.4014	7.54177
12.4668	7.97	7.96	8	13.9209	4.90566	0.0139209	0.00490566	0.0556835	0.0196226	0.0278417	0.00981132	21.4014	7.54177
12.4836	8	7.95	8	13.9989	4.90566	0.0139989	0.00490566	0.0559957	0.0196226	0.0279978	0.00981132	21.5214	7.54177
12.5001	8.01	7.95	8	13.9989	4.96141	0.0139989	0.00496141	0.0559957	0.0198456	0.0279978	0.00992281	21.5214	7.62747
12.5168	7.98	7.98	8	13.9989	4.96141	0.0139989	0.00496141	0.0559957	0.0198456	0.0279978	0.00992281	21.5214	7.62747
12.5336	7.95	7.97	8	14.0184	4.96141	0.0140184	0.00496141	0.0560737	0.0198456	0.0280369	0.00992281	21.5514	7.62747
12.5501	8.01	7.97	8	14.0672	4.96141	0.0140672	0.00496141	0.0562688	0.0198456	0.0281344	0.00992281	21.6264	7.62747
12.5668	7.98	7.97	8	14.0672	4.96141	0.0140672	0.00496141	0.0562688	0.0198456	0.0281344	0.00992281	21.6264	7.62747
12.5836	7.95	7.96	8	14.0672	4.96141	0.0140672	0.00496141	0.0562688	0.0198456	0.0281344	0.00992281	21.6264	7.62747
12.6001	8.02	7.95	8	14.1452	4.96141	0.0141452	0.00496141	0.056581	0.0198456	0.0282905	0.00992281	21.7463	7.62747
12.6169	7.99	7.96	8	14.1452	4.96141	0.0141452	0.00496141	0.056581	0.0198456	0.0282905	0.00992281	21.7463	7.62747
12.6334	7.96	7.95	8	14.1452	4.96141	0.0141452	0.00496141	0.056581	0.0198456	0.0282905	0.00992281	21.7463	7.62747
12.6501	8.02	7.96	8	14.2233	5.0729	0.0142233	0.0050729	0.0568932	0.0202916	0.0284466	0.0101458	21.8663	7.79887
12.6669	7.99	7.97	8	14.2233	5.0729	0.0142233	0.0050729	0.0568932	0.0202916	0.0284466	0.0101458	21.8663	7.79887
12.6834	7.96	7.96	8	14.2233	5.0729	0.0142233	0.0050729	0.0568932	0.0202916	0.0284466	0.0101458	21.8663	7.79887
12.7002	8.02	7.96	8	14.3013	5.0729	0.0143013	0.0050729	0.0572053	0.0202916	0.0286027	0.0101458	21.9863	7.79887
12.7169	7.99	7.96	8	14.3013	5.0729	0.0143013	0.0050729	0.0572053	0.0202916	0.0286027	0.0101458	21.9863	7.79887
12.7334	7.96	7.96	8	14.3013	5.0729	0.0143013	0.0050729	0.0572053	0.0202916	0.0286027	0.0101458	21.9863	7.79887
12.7501	8.01	7.96	8	14.3794	5.0729	0.0143794	0.0050729	0.0575175	0.0202916	0.0287587	0.0101458	22.1063	7.79887
12.7669	7.98	7.96	8	14.3794	5.0729	0.0143794	0.0050729	0.0575175	0.0202916	0.0287587	0.0101458	22.1063	7.79887
12.7834	7.95	7.96	8	14.3794	5.0729	0.0143794	0.0050729	0.0575175	0.0202916	0.0287587	0.0101458	22.1063	7.79887
12.8001	8.01	7.96	8	14.4477	5.0729	0.0144477	0.0050729	0.0577906	0.0202916	0.0288953	0.0101458	22.2113	7.79887
12.8169	7.98	7.95	8	14.4477	5.0729	0.0144477	0.0050729	0.0577906	0.0202916	0.0288953	0.0101458	22.2113	7.79887
12.8334	7.95	7.95	8	14.4477	5.12865	0.0144477	0.00512865	0.0577906	0.0205146	0.0288953	0.0102573	22.2113	7.88457
12.8501	8	7.96	8	14.5257	5.12865	0.0145257	0.00512865	0.0581028	0.0205146	0.0290514	0.0102573	22.3312	7.88457
12.8669	7.97	7.96	8	14.5257	5.12865	0.0145257	0.00512865	0.0581028	0.0205146	0.0290514	0.0102573	22.3312	7.88457
12.8834	8.03	7.98	8	14.6037	5.12865	0.0146037	0.00512865	0.058415	0.0205146	0.0292075	0.0102573	22.4512	7.88457
12.9001	8	7.97	8	14.6037	5.12865	0.0146037	0.00512865	0.058415	0.0205146	0.0292075	0.0102573	22.4512	7.88457
12.9169	7.97	7.96	8	14.6037	5.12865	0.0146037	0.00512865	0.058415	0.0205146	0.0292075	0.0102573	22.4512	7.88457
12.9334	7.97	7.96	8	14.6037	5.12865	0.0146037	0.00512865	0.058415	0.0205146	0.0292075	0.0102573	22.4512	7.88457
12.9502	7.95	7.95	8	14.6623	5.12865	0.0146623	0.00512865	0.0586491	0.0205146	0.0293246	0.0102573	22.5412	7.88457
12.9669	8.06	7.96	8	14.7208	5.24014	0.0147208	0.00524014	0.0588832	0.0209605	0.0294416	0.0104803	22.6312	8.05598
12.9834	8.02	7.98	8	14.7208	5.24014	0.0147208	0.00524014	0.0588832	0.0209605	0.0294416	0.0104803	22.6312	8.05598
13.0003	7.99	7.98	8	14.7208	5.24014	0.0147208	0.00524014	0.0588832	0.0209605	0.0294416	0.0104803	22.6312	8.05598
13.0168	7.96	7.97	8	14.7208	5.24014	0.0147208	0.00524014	0.0588832	0.0209605	0.0294416	0.0104803	22.6312	8.05598
13.0336	8.02	7.97	8	14.7989	5.24014	0.0147989	0.00524014	0.0591954	0.0209605	0.0295977	0.0104803	22.7512	8.05598
13.0501	7.99	7.97	8	14.7989	5.24014	0.0147989	0.00524014	0.0591954	0.0209605	0.0295977	0.0104803	22.7512	8.05598
13.0668	7.96	7.96	8	14.7989	5.24014	0.0147989	0.00524014	0.0591954	0.0209605	0.0295977	0.0104803	22.7512	8.05598
13.0836	8.02	7.96	8	14.8769	5.24014	0.0148769	0.00524014	0.0595076	0.0209605	0.0297538	0.0104803	22.8711	8.05598
13.1001	7.99	7.95	8	14.8769	5.24014	0.0148769	0.00524014	0.0595076	0.0209605	0.0297538	0.0104803	22.8711	8.05598
13.1168	7.96	7.96	8	14.8769	5.24014	0.0148769	0.00524014	0.0595076	0.0209605	0.0297538	0.0104803	22.8711	8.05598
13.1336	8.02	7.95	8	14.9549	5.29588	0.0149549	0.00529588	0.0598198	0.0211835	0.0299099	0.0105918	22.9911	8.14168
13.1501	7.99	7.97	8	14.9549	5.29588	0.0149549	0.00529588	0.0598198	0.0211835	0.0299099	0.0105918	22.9911	8.14168
13.1669	7.96	7.96	8	14.9549	5.29588	0.0149549	0.00529588	0.0598198	0.0211835	0.0299099	0.0105918	22.9911	8.14168
13.1834	8.03	7.96	8	15.033	5.29588	0.015033	0.00529588	0.0601319	0.0211835	0.030066	0.0105918	23.1111	8.14168
13.2002	8	7.96	8	15.033	5.29588	0.015033	0.00529588	0.0601319	0.0211835	0.030066	0.0105918	23.1111	8.14168
13.2167	7.96	7.95	8	15.033	5.29588	0.015033	0.00529588	0.0601319	0.0211835	0.030066	0.0105918	23.1111	8.14168
13.2335	8.03	7.96	8	15.111	5.35163	0.015111	0.00535163	0.0604441	0.0214065	0.0302221	0.0107033	23.2311	8.22738
13.25	8	7.96	8	15.111	5.35163	0.015111	0.00535163	0.0604441	0.0214065	0.0302221	0.0107033	23.2311	8.22738
13.2668	7.97	7.97	8	15.111	5.35163	0.015111	0.00535163	0.0604441	0.0214065	0.0302221	0.0107033	23.2311	8.22738
13.2836	8.03	7.96	8	15.1793	5.35163	0.0151793	0.00535163	0.0607173	0.0214065	0.0303586	0.0107033	23.3361	8.22738
13.3	8	7.95	8	15.1793	5.35163	0.0151793	0.00535163	0.0607173	0.0214065	0.0303586	0.0107033	23.3361	8.22738
13.3168	7.97	7.95	8	15.1793	5.35163	0.0151793	0.00535163	0.0607173	0.0214065	0.0303586	0.0107033	23.3361	8.22738
13.3336	8.04	7.96	8	15.2574	5.35163	0.0152574	0.00535163	0.0610294	0.0214065	0.0305147	0.0107033	23.456	8.22738
13.35	8	7.96	8	15.2574	5.35163	0.0152574	0.00535163	0.0610294	0.0214065	0.0305147	0.0107033	23.456	8.22738
13.3668	7.98	7.96	8	15.2574	5.35163	0.0152574	0.00535163	0.0610294	0.0214065	0.0305147	0.0107033	23.456	8.22738
13.3835	7.95	7.96	8	15.3256	5.35163	0.0153256	0.00535163	0.0613026	0.0214065	0.0306513	0.0107033	23.561	8.22738
13.4	8.01	7.96	8	15.3354	5.35163	0.0153354	0.00535163	0.0613416	0.0214065	0.0306708	0.0107033	23.576	8.22738
13.4168	7.98	7.95	8	15.3354	5.35163	0.0153354	0.00535163	0.0613416	0.0214065	0.0306708	0.0107033	23.576	8.22738
13.4335	7.99	7.95	8	15.4134	5.40738	0.0154134	0.00540738	0.0616538	0.0216295	0.0308269	0.0108148	23.696	8.31308
13.45	8	7.97	8	15.4134	5.46312	0.0154134	0.00546312	0.0616538	0.0218525	0.0308269	0.0109262	23.696	8.39879
13.4667	7.97	7.97	8	15.4134	5.46312	0.0154134	0.00546312	0.0616538	0.0218525	0.0308269	0.0109262	23.696	8.39879
13.4835	7.95	7.96	8	15.472	5.46312	0.015472	0.00546312	0.0618879	0.0218525	0.0309439	0.0109262	23.786	8.39879
13.5003	8	7.95	8	15.4817	5.46312	0.0154817	0.00546312	0.0619269	0.0218525	0.0309635	0.0109262	23.801	8.39879
13.5168	7.98	7.96	8	15.4817	5.46312	0.0154817	0.00546312	0.0619269	0.0218525	0.0309635	0.0109262	23.801	8.39879
13.5335	7.94	7.95	8	15.5012	5.46312	0.0155012	0.00546312	0.062005	0.0218525	0.0310025	0.0109262	23.831	8.39879
13.55	8.01	7.95	8	15.5695	5.46312	0.0155695	0.00546312	0.0622781	0.0218525	0.0311391	0.0109262	23.936	8.39879
13.5668	7.97	7.96	8	15.5695	5.51887	0.0155695	0.00551887	0.0622781	0.0220755	0.0311391	0.0110377	23.936	8.48449
13.5835	7.98	7.97	8	15.5695	5.51887	0.0155695	0.00551887	0.0622781	0.0220755	0.0311391	0.0110377	23.936	8.48449
13.6	7.95	7.97	8	15.5695	5.51887	0.0155695	0.00551887	0.0622781	0.0220755	0.0311391	0.0110377	23.936	8.48449
13.6168	8.07	7.96	8	15.6866	5.51887	0.0156866	0.00551887	0.0627464	0.0220755	0.0313732	0.0110377	24.1159	8.48449
13.6336	8.03	7.96	8	15.6866	5.51887	0.0156866	0.00551887	0.0627464	0.0220755	0.0313732	0.0110377	24.1159	8.48449
13.65	8	7.96	8	15.6866	5.51887	0.0156866	0.00551887	0.0627464	0.0220755	0.0313732	0.0110377	24.1159	8.48449
13.6668	7.97	7.96	8	15.6866	5.51887	0.0156866	0.00551887	0.0627464	0.0220755	0.0313732	0.0110377	24.1159	8.48449
13.6833	7.94	7.93	8	15.7451	5.63036	0.0157451	0.00563036	0.0629805	0.0225214	0.0314902	0.0112607	24.2059	8.65589
13.7002	8	8	8	15.7646	5.63036	0.0157646	0.00563036	0.0630585	0.0225214	0.0315293	0.0112607	24.2359	8.65589
13.7167	7.97	7.99	8	15.7646	5.63036	0.0157646	0.00563036	0.0630585	0.0225214	0.0315293	0.0112607	24.2359	8.65589
13.7335	7.94	7.97	8	15.8329	5.63036	0.0158329	0.00563036	0.0633317	0.0225214	0.0316658	0.0112607	24.3409	8.65589
13.7501	8.01	7.99	8	15.8427	5.63036	0.0158427	0.00563036	0.0633707	0.0225214	0.0316854	0.0112607	24.3559	8.65589
13.7669	7.98	7.98	8	15.8427	5.63036	0.0158427	0.00563036	0.0633707	0.0225214	0.0316854	0.0112607	24.3559	8.65589
13.7834	7.95	7.97	8	15.8427	5.63036	0.0158427	0.00563036	0.0633707	0.0225214	0.0316854	0.0112607	24.3559	8.65589
13.8002	8.02	7.97	8	15.9207	5.63036	0.0159207	0.00563036	0.0636829	0.0225214	0.0318414	0.0112607	24.4759	8.65589
13.8169	7.99	7.96	8	15.9207	5.63036	0.0159207	0.00563036	0.0636829	0.0225214	0.0318414	0.0112607	24.4759	8.65589
13.8334	7.96	7.96	8	15.9207	5.68611	0.0159207	0.00568611	0.0636829	0.0227444	0.0318414	0.0113722	24.4759	8.74159
13.85	8.03	7.96	8	15.9988	5.68611	0.0159988	0.00568611	0.063995	0.0227444	0.0319975	0.0113722	24.5959	8.74159
13.8668	8	7.96	8	15.9988	5.74185	0.0159988	0.00574185	0.063995	0.0229674	0.0319975	0.0114837	24.5959	8.82729
13.8836	7.97	7.98	8	15.9988	5.74185	0.0159988	0.00574185	0.063995	0.0229674	0.0319975	0.0114837	24.5959	8.82729
13.9001	8.05	7.99	8	16.1158	5.74185	0.0161158	0.00574185	0.0644633	0.0229674	0.0322317	0.0114837	24.7758	8.82729
13.9169	8.06	7.98	8	16.1158	5.74185	0.0161158	0.00574185	0.0644633	0.0229674	0.0322317	0.0114837	24.7758	8.82729
13.9334	8.03	7.99	8	16.1158	5.74185	0.0161158	0.00574185	0.0644633	0.0229674	0.0322317	0.0114837	24.7758	8.82729
13.9501	8	7.98	8	16.1158	5.74185	0.0161158	0.00574185	0.0644633	0.0229674	0.0322317	0.0114837	24.7758	8.82729
13.9669	7.97	7.97	8	16.1158	5.74185	0.0161158	0.00574185	0.0644633	0.0229674	0.0322317	0.0114837	24.7758	8.82729
13.9834	7.99	7.96	8	16.1939	5.74185	0.0161939	0.00574185	0.0647755	0.0229674	0.0323877	0.0114837	24.8958	8.82729
14.0001	8	7.94	8	16.1939	5.7976	0.0161939	0.0057976	0.0647755	0.0231904	0.0323877	0.0115952	24.8958	8.913
14.0169	7.97	7.99	8	16.1939	5.7976	0.0161939	0.0057976	0.0647755	0.0231904	0.0323877	0.0115952	24.8958	8.913
14.0334	7.95	7.98	8	16.2524	5.7976	0.0162524	0.0057976	0.0650096	0.0231904	0.0325048	0.0115952	24.9858	8.913
14.0501	8	7.98	8	16.2719	5.7976	0.0162719	0.0057976	0.0650876	0.0231904	0.0325438	0.0115952	25.0158	8.913
14.0669	7.97	7.97	8	16.2719	5.7976	0.0162719	0.0057976	0.0650876	0.0231904	0.0325438	0.0115952	25.0158	8.913
14.0834	8.03	7.96	8	16.35	5.7976	0.01635	0.0057976	0.0653998	0.0231904	0.0326999	0.0115952	25.1358	8.913
14.1001	8	7.95	8	16.35	5.7976	0.01635	0.0057976	0.0653998	0.0231904	0.0326999	0.0115952	25.1358	8.913
14.1169	7.97	7.96	8	16.35	5.7976	0.01635	0.0057976	0.0653998	0.0231904	0.0326999	0.0115952	25.1358	8.913
14.1334	8.03	7.95	8	16.428	5.7976	0.016428	0.0057976	0.065712	0.0231904	0.032856	0.0115952	25.2557	8.913
14.1501	8.01	7.95	8	16.428	5.90909	0.016428	0.00590909	0.065712	0.0236364	0.032856	0.0118182	25.2557	9.0844
14.1669	7.98	7.99	8	16.428	5.90909	0.016428	0.00590909	0.065712	0.0236364	0.032856	0.0118182	25.2557	9.0844
14.1834	7.95	7.98	8	16.428	5.90909	0.016428	0.00590909	0.065712	0.0236364	0.032856	0.0118182	25.2557	9.0844
14.2002	8.01	7.97	8	16.506	5.90909	0.016506	0.00590909	0.0660242	0.0236364	0.0330121	0.0118182	25.3757	9.0844
14.2168	7.98	7.98	8	16.506	5.90909	0.016506	0.00590909	0.0660242	0.0236364	0.0330121	0.0118182	25.3757	9.0844
14.2336	7.96	7.97	8	16.506	5.90909	0.016506	0.00590909	0.0660242	0.0236364	0.0330121	0.0118182	25.3757	9.0844
14.2501	8.03	7.96	8	16.5841	5.90909	0.0165841	0.00590909	0.0663363	0.0236364	0.0331682	0.0118182	25.4957	9.0844
14.2668	8	7.95	8	16.5841	5.90909	0.0165841	0.00590909	0.0663363	0.0236364	0.0331682	0.0118182	25.4957	9.0844
14.2836	7.97	7.96	8	16.5841	6.02058	0.0165841	0.00602058	0.0663363	0.0240823	0.0331682	0.0120412	25.4957	9.2558
14.3001	8.04	7.99	8	16.6524	6.02058	0.0166524	0.00602058	0.0666095	0.0240823	0.0333047	0.0120412	25.6007	9.2558
14.3168	8	7.99	8	16.6524	6.02058	0.0166524	0.00602058	0.0666095	0.0240823	0.0333047	0.0120412	25.6007	9.2558
14.3336	7.97	8	8	16.6524	6.02058	0.0166524	0.00602058	0.0666095	0.0240823	0.0333047	0.0120412	25.6007	9.2558
14.3501	7.95	7.99	8	16.6719	6.02058	0.0166719	0.00602058	0.0666875	0.0240823	0.0333438	0.0120412	25.6307	9.2558
14.3668	8.01	7.98	8	16.7304	6.02058	0.0167304	0.00602058	0.0669216	0.0240823	0.0334608	0.0120412	25.7207	9.2558
14.3836	7.98	7.97	8	16.7304	6.02058	0.0167304	0.00602058	0.0669216	0.0240823	0.0334608	0.0120412	25.7207	9.2558
14.4001	7.95	7.96	8	16.7304	6.02058	0.0167304	0.00602058	0.0669216	0.0240823	0.0334608	0.0120412	25.7207	9.2558
14.4168	8.02	7.96	8	16.8085	6.02058	0.0168085	0.00602058	0.0672338	0.0240823	0.0336169	0.0120412	25.8406	9.2558
14.4336	7.99	7.96	8	16.8085	6.02058	0.0168085	0.00602058	0.0672338	0.0240823	0.0336169	0.0120412	25.8406	9.2558
14.4501	7.96	7.94	8	16.8085	6.07633	0.0168085	0.00607633	0.0672338	0.0243053	0.0336169	0.0121527	25.8406	9.34151
14.4668	8.03	7.99	8	16.8865	6.13208	0.0168865	0.00613208	0.067546	0.0245283	0.033773	0.0122642	25.9606	9.42721
14.4836	8	7.98	8	16.8865	6.13208	0.0168865	0.00613208	0.067546	0.0245283	0.033773	0.0122642	25.9606	9.42721
14.5001	7.97	7.97	8	16.8865	6.13208	0.0168865	0.00613208	0.067546	0.0245283	0.033773	0.0122642	25.9606	9.42721
14.5168	8.03	7.96	8	16.9645	6.13208	0.0169645	0.00613208	0.0678582	0.0245283	0.0339291	0.0122642	26.0806	9.42721
14.5333	8	7.96	8	16.9645	6.13208	0.0169645	0.00613208	0.0678582	0.0245283	0.0339291	0.0122642	26.0806	9.42721
14.5501	7.97	7.96	8	16.9645	6.13208	0.0169645	0.00613208	0.0678582	0.0245283	0.0339291	0.0122642	26.0806	9.42721
14.5669	8.04	7.95	8	17.0426	6.13208	0.0170426	0.00613208	0.0681703	0.0245283	0.0340852	0.0122642	26.2006	9.42721
14.5836	8	7.96	8	17.0426	6.18782	0.0170426	0.00618782	0.0681703	0.0247513	0.0340852	0.0123756	26.2006	9.51291
14.6001	7.98	7.98	8	17.0426	6.18782	0.0170426	0.00618782	0.0681703	0.0247513	0.0340852	0.0123756	26.2006	9.51291
14.6169	7.95	7.98	8	17.0621	6.18782	0.0170621	0.00618782	0.0682484	0.0247513	0.0341242	0.0123756	26.2306	9.51291
14.6333	8.01	7.97	8	17.1206	6.18782	0.0171206	0.00618782	0.0684825	0.0247513	0.0342413	0.0123756	26.3206	9.51291
14.6501	7.98	7.97	8	17.1206	6.18782	0.0171206	0.00618782	0.0684825	0.0247513	0.0342413	0.0123756	26.3206	9.51291
14.6669	7.95	7.95	8	17.1206	6.18782	0.0171206	0.00618782	0.0684825	0.0247513	0.0342413	0.0123756	26.3206	9.51291
14.6834	8.01	7.95	8	17.1987	6.29931	0.0171987	0.00629931	0.0687947	0.0251973	0.0343973	0.0125986	26.4405	9.68431
14.7002	7.98	7.99	8	17.1987	6.29931	0.0171987	0.00629931	0.0687947	0.0251973	0.0343973	0.0125986	26.4405	9.68431
14.7167	7.95	7.98	8	17.1987	6.29931	0.0171987	0.00629931	0.0687947	0.0251973	0.0343973	0.0125986	26.4405	9.68431
14.7335	8.02	7.98	8	17.267	6.29931	0.017267	0.00629931	0.0690678	0.0251973	0.0345339	0.0125986	26.5455	9.68431
14.7503	7.99	7.97	8	17.267	6.29931	0.017267	0.00629931	0.0690678	0.0251973	0.0345339	0.0125986	26.5455	9.68431
14.7668	7.96	7.96	8	17.267	6.29931	0.017267	0.00629931	0.0690678	0.0251973	0.0345339	0.0125986	26.5455	9.68431
14.7835	8.02	7.95	8	17.345	6.29931	0.017345	0.00629931	0.06938	0.0251973	0.03469	0.0125986	26.6655	9.68431
14.8	7.99	7.97	8	17.345	6.35506	0.017345	0.00635506	0.06938	0.0254202	0.03469	0.0127101	26.6655	9.77002
14.8168	7.96	7.97	8	17.345	6.35506	0.017345	0.00635506	0.06938	0.0254202	0.03469	0.0127101	26.6655	9.77002
14.8335	8.02	7.96	8	17.423	6.35506	0.017423	0.00635506	0.0696922	0.0254202	0.0348461	0.0127101	26.7855	9.77002
14.85	7.99	7.95	8	17.423	6.41081	0.017423	0.00641081	0.0696922	0.0256432	0.0348461	0.0128216	26.7855	9.85572
14.8668	7.96	7.95	8	17.423	6.41081	0.017423	0.00641081	0.0696922	0.0256432	0.0348461	0.0128216	26.7855	9.85572
14.8836	8.03	7.97	8	17.5011	6.41081	0.0175011	0.00641081	0.0700043	0.0256432	0.0350022	0.0128216	26.9055	9.85572
14.9	7.99	7.97	8	17.5011	6.41081	0.0175011	0.00641081	0.0700043	0.0256432	0.0350022	0.0128216	26.9055	9.85572
14.9168	7.96	7.95	8	17.5011	6.41081	0.0175011	0.00641081	0.0700043	0.0256432	0.0350022	0.0128216	26.9055	9.85572
14.9334	8.04	7.97	8	17.5694	6.46655	0.0175694	0.00646655	0.0702775	0.0258662	0.0351387	0.0129331	27.0104	9.94142
14.9501	8	7.94	8	17.5694	6.46655	0.0175694	0.00646655	0.0702775	0.0258662	0.0351387	0.0129331	27.0104	9.94142
14.9667	7.97	7.97	8	17.5694	6.5223	0.0175694	0.0065223	0.0702775	0.0260892	0.0351387	0.0130446	27.0104	10.0271
14.9835	8.01	7.96	8	17.6474	6.5223	0.0176474	0.0065223	0.0705897	0.0260892	0.0352948	0.0130446	27.1304	10.0271
15.0003	8	7.98	8	17.6474	6.5223	0.0176474	0.0065223	0.0705897	0.0260892	0.0352948	0.0130446	27.1304	10.0271
15.0168	7.98	7.99	8	17.6474	6.5223	0.0176474	0.0065223	0.0705897	0.0260892	0.0352948	0.0130446	27.1304	10.0271
15.0335	7.95	7.98	8	17.6474	6.5223	0.0176474	0.0065223	0.0705897	0.0260892	0.0352948	0.0130446	27.1304	10.0271
15.05	8.02	7.97	8	17.7255	6.5223	0.0177255	0.0065223	0.0709018	0.0260892	0.0354509	0.0130446	27.2504	10.0271
15.0668	7.99	7.96	8	17.7255	6.5223	0.0177255	0.0065223	0.0709018	0.0260892	0.0354509	0.0130446	27.2504	10.0271
15.0836	7.96	7.96	8	17.7255	6.63379	0.0177255	0.00663379	0.0709018	0.0265352	0.0354509	0.0132676	27.2504	10.1985
15.1001	8.02	7.99	8	17.8035	6.63379	0.0178035	0.00663379	0.071214	0.0265352	0.035607	0.0132676	27.3704	10.1985
15.1168	7.99	7.97	8	17.8035	6.63379	0.0178035	0.00663379	0.071214	0.0265352	0.035607	0.0132676	27.3704	10.1985
15.1336	7.96	7.96	8	17.8035	6.63379	0.0178035	0.00663379	0.071214	0.0265352	0.035607	0.0132676	27.3704	10.1985
15.1501	8.03	7.98	8	17.8815	6.63379	0.0178815	0.00663379	0.0715262	0.0265352	0.0357631	0.0132676	27.4904	10.1985
15.1669	8	7.95	8	17.8815	6.63379	0.0178815	0.00663379	0.0715262	0.0265352	0.0357631	0.0132676	27.4904	10.1985
15.1836	7.97	7.95	8	17.8815	6.68954	0.0178815	0.00668954	0.0715262	0.0267581	0.0357631	0.0133791	27.4904	10.2842
15.2001	8.05	7.99	8	17.9498	6.68954	0.0179498	0.00668954	0.0717993	0.0267581	0.0358997	0.0133791	27.5953	10.2842
15.2169	8.01	7.98	8	17.9498	6.68954	0.0179498	0.00668954	0.0717993	0.0267581	0.0358997	0.0133791	27.5953	10.2842
15.2334	7.98	7.97	8	17.9498	6.68954	0.0179498	0.00668954	0.0717993	0.0267581	0.0358997	0.0133791	27.5953	10.2842
15.2501	7.95	7.96	8	17.9498	6.68954	0.0179498	0.00668954	0.0717993	0.0267581	0.0358997	0.0133791	27.5953	10.2842
15.2669	8.08	7.96	8	18.0766	6.74528	0.0180766	0.00674528	0.0723066	0.0269811	0.0361533	0.0134906	27.7903	10.3699
15.2834	8.05	7.96	8	18.0766	6.74528	0.0180766	0.00674528	0.0723066	0.0269811	0.0361533	0.0134906	27.7903	10.3699
15.3002	8.01	7.96	8	18.0766	6.74528	0.0180766	0.00674528	0.0723066	0.0269811	0.0361533	0.0134906	27.7903	10.3699
15.3169	7.98	7.95	8	18.0766	6.74528	0.0180766	0.00674528	0.0723066	0.0269811	0.0361533	0.0134906	27.7903	10.3699
15.3334	7.95	7.95	8	18.0766	6.80103	0.0180766	0.00680103	0.0723066	0.0272041	0.0361533	0.0136021	27.7903	10.4556
15.3502	8.02	7.95	8	18.1547	6.80103	0.0181547	0.00680103	0.0726188	0.0272041	0.0363094	0.0136021	27.9103	10.4556
15.3667	7.99	7.96	8	18.1547	6.80103	0.0181547	0.00680103	0.0726188	0.0272041	0.0363094	0.0136021	27.9103	10.4556
15.3834	7.96	7.95	8	18.1547	6.80103	0.0181547	0.00680103	0.0726188	0.0272041	0.0363094	0.0136021	27.9103	10.4556
15.4002	8.03	7.95	8	18.2327	6.80103	0.0182327	0.00680103	0.0729309	0.0272041	0.0364655	0.0136021	28.0303	10.4556
15.4169	8	7.96	8	18.2327	6.85678	0.0182327	0.00685678	0.0729309	0.0274271	0.0364655	0.0137136	28.0303	10.5413
15.4334	7.96	7.95	8	18.2327	6.85678	0.0182327	0.00685678	0.0729309	0.0274271	0.0364655	0.0137136	28.0303	10.5413
15.4502	8.04	7.96	8	18.3596	6.91252	0.0183596	0.00691252	0.0734382	0.0276501	0.0367191	0.013825	28.2252	10.627
15.4669	8.06	7.96	8	18.3596	6.91252	0.0183596	0.00691252	0.0734382	0.0276501	0.0367191	0.013825	28.2252	10.627
15.4834	8.03	7.95	8	18.3596	6.91252	0.0183596	0.00691252	0.0734382	0.0276501	0.0367191	0.013825	28.2252	10.627
15.5002	8	7.96	8	18.3596	6.91252	0.0183596	0.00691252	0.0734382	0.0276501	0.0367191	0.013825	28.2252	10.627
15.5169	7.97	7.96	8	18.3596	6.91252	0.0183596	0.00691252	0.0734382	0.0276501	0.0367191	0.013825	28.2252	10.627
15.5334	7.95	7.93	8	18.4278	7.02401	0.0184278	0.00702401	0.0737114	0.0280961	0.0368557	0.014048	28.3302	10.7984
15.5501	8.01	7.99	8	18.4376	7.02401	0.0184376	0.00702401	0.0737504	0.0280961	0.0368752	0.014048	28.3452	10.7984
15.5669	7.97	7.98	8	18.4376	7.02401	0.0184376	0.00702401	0.0737504	0.0280961	0.0368752	0.014048	28.3452	10.7984
15.5834	7.95	7.97	8	18.4961	7.02401	0.0184961	0.00702401	0.0739845	0.0280961	0.0369923	0.014048	28.4352	10.7984
15.6001	8.01	7.96	8	18.5059	7.02401	0.0185059	0.00702401	0.0740235	0.0280961	0.0370118	0.014048	28.4502	10.7984
15.6169	7.98	7.96	8	18.5059	7.02401	0.0185059	0.00702401	0.0740235	0.0280961	0.0370118	0.014048	28.4502	10.7984
15.6334	7.95	7.96	8	18.5059	7.02401	0.0185059	0.00702401	0.0740235	0.0280961	0.0370118	0.014048	28.4502	10.7984
15.6501	8.01	7.99	8	18.5839	7.13551	0.0185839	0.00713551	0.0743357	0.028542	0.0371679	0.014271	28.5702	10.9698
15.6669	7.98	7.97	8	18.5839	7.13551	0.0185839	0.00713551	0.0743357	0.028542	0.0371679	0.014271	28.5702	10.9698
15.6834	7.95	7.96	8	18.5839	7.13551	0.0185839	0.00713551	0.0743357	0.028542	0.0371679	0.014271	28.5702	10.9698
15.7002	8.02	7.96	8	18.6717	7.13551	0.0186717	0.00713551	0.0746869	0.028542	0.0373435	0.014271	28.7052	10.9698
15.7169	7.99	7.95	8	18.6717	7.13551	0.0186717	0.00713551	0.0746869	0.028542	0.0373435	0.014271	28.7052	10.9698
15.7334	7.96	7.96	8	18.6717	7.13551	0.0186717	0.00713551	0.0746869	0.028542	0.0373435	0.014271	28.7052	10.9698
15.7501	8.02	7.94	8	18.74	7.19125	0.01874	0.00719125	0.0749601	0.028765	0.03748	0.0143825	28.8101	11.0555
15.7669	7.99	7.96	8	18.74	7.19125	0.01874	0.00719125	0.0749601	0.028765	0.03748	0.0143825	28.8101	11.0555
15.7834	7.96	7.95	8	18.74	7.19125	0.01874	0.00719125	0.0749601	0.028765	0.03748	0.0143825	28.8101	11.0555
15.8001	8.02	7.96	8	18.8181	7.247	0.0188181	0.007247	0.0752722	0.028988	0.0376361	0.014494	28.9301	11.1412
15.8169	7.99	7.95	8	18.8181	7.247	0.0188181	0.007247	0.0752722	0.028988	0.0376361	0.014494	28.9301	11.1412
15.8334	7.96	7.96	8	18.8181	7.247	0.0188181	0.007247	0.0752722	0.028988	0.0376361	0.014494	28.9301	11.1412
15.8501	7.98	7.96	8	18.8473	7.30274	0.0188473	0.00730274	0.0753893	0.029211	0.0376946	0.0146055	28.9751	11.2269
15.8669	7.95	7.96	8	18.8473	7.30274	0.0188473	0.00730274	0.0753893	0.029211	0.0376946	0.0146055	28.9751	11.2269
15.8834	8.01	7.96	8	18.9254	7.30274	0.0189254	0.00730274	0.0757015	0.029211	0.0378507	0.0146055	29.0951	11.2269
15.9002	7.98	7.94	8	18.9254	7.30274	0.0189254	0.00730274	0.0757015	0.029211	0.0378507	0.0146055	29.0951	11.2269
15.9169	7.95	7.97	8	18.9254	7.35849	0.0189254	0.00735849	0.0757015	0.029434	0.0378507	0.014717	29.0951	11.3126
15.9334	8.02	7.96	8	19.0132	7.35849	0.0190132	0.00735849	0.0760526	0.029434	0.0380263	0.014717	29.2301	11.3126
15.9501	7.99	7.94	8	19.0132	7.41424	0.0190132	0.00741424	0.0760526	0.0296569	0.0380263	0.0148285	29.2301	11.3984
15.9669	7.96	7.97	8	19.0132	7.41424	0.0190132	0.00741424	0.0760526	0.0296569	0.0380263	0.0148285	29.2301	11.3984
15.9834	8.02	7.96	8	19.0912	7.41424	0.0190912	0.00741424	0.0763648	0.0296569	0.0381824	0.0148285	29.3501	11.3984
16.0001	7.99	7.96	8	19.0912	7.41424	0.0190912	0.00741424	0.0763648	0.0296569	0.0381824	0.0148285	29.3501	11.3984
16.0169	7.96	7.96	8	19.0912	7.46998	0.0190912	0.00746998	0.0763648	0.0298799	0.0381824	0.01494	29.3501	11.4841
16.0334	8.04	7.95	8	19.1692	7.46998	0.0191692	0.00746998	0.076677	0.0298799	0.0383385	0.01494	29.47	11.4841
16.0502	8	7.97	8	19.1692	7.46998	0.0191692	0.00746998	0.076677	0.0298799	0.0383385	0.01494	29.47	11.4841
16.0669	7.97	7.96	8	19.1692	7.46998	0.0191692	0.00746998	0.076677	0.0298799	0.0383385	0.01494	29.47	11.4841
16.0834	7.95	7.96	8	19.1888	7.52573	0.0191888	0.00752573	0.076755	0.0301029	0.0383775	0.0150515	29.5	11.5698
16.1002	8.01	7.94	8	19.2473	7.52573	0.0192473	0.00752573	0.0769892	0.0301029	0.0384946	0.0150515	29.59	11.5698
16.1169	7.98	7.97	8	19.2473	7.52573	0.0192473	0.00752573	0.0769892	0.0301029	0.0384946	0.0150515	29.59	11.5698
16.1334	7.95	7.95	8	19.2473	7.52573	0.0192473	0.00752573	0.0769892	0.0301029	0.0384946	0.0150515	29.59	11.5698
16.1501	8.03	7.97	8	19.3253	7.58148	0.0193253	0.00758148	0.0773013	0.0303259	0.0386507	0.015163	29.71	11.6555
16.1669	7.99	7.96	8	19.3253	7.58148	0.0193253	0.00758148	0.0773013	0.0303259	0.0386507	0.015163	29.71	11.6555
16.1834	7.96	7.95	8	19.3253	7.63722	0.0193253	0.00763722	0.0773013	0.0305489	0.0386507	0.0152744	29.71	11.7412
16.2001	8.03	7.97	8	19.4034	7.63722	0.0194034	0.00763722	0.0776135	0.0305489	0.0388068	0.0152744	29.83	11.7412
16.2169	7.99	7.95	8	19.4034	7.63722	0.0194034	0.00763722	0.0776135	0.0305489	0.0388068	0.0152744	29.83	11.7412
16.2334	7.96	7.96	8	19.4034	7.69297	0.0194034	0.00769297	0.0776135	0.0307719	0.0388068	0.0153859	29.83	11.8269
16.2501	7.98	7.95	8	19.4034	7.69297	0.0194034	0.00769297	0.0776135	0.0307719	0.0388068	0.0153859	29.83	11.8269
16.2669	7.95	7.95	8	19.4034	7.74871	0.0194034	0.00774871	0.0776135	0.0309949	0.0388068	0.0154974	29.83	11.9126
16.2834	8.07	7.99	8	19.5204	7.74871	0.0195204	0.00774871	0.0780818	0.0309949	0.0390409	0.0154974	30.0099	11.9126
16.3001	8.04	7.98	8	19.5204	7.74871	0.0195204	0.00774871	0.0780818	0.0309949	0.0390409	0.0154974	30.0099	11.9126
16.3169	8.01	7.97	8	19.5204	7.74871	0.0195204	0.00774871	0.0780818	0.0309949	0.0390409	0.0154974	30.0099	11.9126
16.3334	7.98	7.96	8	19.5204	7.74871	0.0195204	0.00774871	0.0780818	0.0309949	0.0390409	0.0154974	30.0099	11.9126
16.3501	7.95	7.97	8	19.5497	7.86021	0.0195497	0.00786021	0.0781988	0.0314408	0.0390994	0.0157204	30.0549	12.084
16.3669	8.07	7.95	8	19.6375	7.86021	0.0196375	0.00786021	0.07855	0.0314408	0.039275	0.0157204	30.1899	12.084
16.3834	8.04	7.99	8	19.6375	7.86021	0.0196375	0.00786021	0.07855	0.0314408	0.039275	0.0157204	30.1899	12.084
16.4001	8.01	7.98	8	19.6375	7.86021	0.0196375	0.00786021	0.07855	0.0314408	0.039275	0.0157204	30.1899	12.084
16.4169	7.97	7.96	8	19.6375	7.86021	0.0196375	0.00786021	0.07855	0.0314408	0.039275	0.0157204	30.1899	12.084
16.4334	7.95	7.96	8	19.696	7.86021	0.019696	0.00786021	0.0787841	0.0314408	0.0393921	0.0157204	30.2799	12.084
16.4501	8.01	7.96	8	19.7155	7.86021	0.0197155	0.00786021	0.0788622	0.0314408	0.0394311	0.0157204	30.3099	12.084
16.4669	7.98	7.96	8	19.7155	7.91595	0.0197155	0.00791595	0.0788622	0.0316638	0.0394311	0.0158319	30.3099	12.1697
16.4834	7.95	7.93	8	19.7155	7.91595	0.0197155	0.00791595	0.0788622	0.0316638	0.0394311	0.0158319	30.3099	12.1697
16.5002	8.01	7.98	8	19.7936	7.9717	0.0197936	0.0079717	0.0791744	0.0318868	0.0395872	0.0159434	30.4299	12.2554
16.5169	7.98	7.96	8	19.7936	7.9717	0.0197936	0.0079717	0.0791744	0.0318868	0.0395872	0.0159434	30.4299	12.2554
16.5334	7.95	7.97	8	19.7936	7.9717	0.0197936	0.0079717	0.0791744	0.0318868	0.0395872	0.0159434	30.4299	12.2554
16.5502	7.97	7.96	8	19.8229	7.9717	0.0198229	0.0079717	0.0792914	0.0318868	0.0396457	0.0159434	30.4749	12.2554
16.5669	7.94	7.97	8	19.9009	8.08319	0.0199009	0.00808319	0.0796036	0.0323328	0.0398018	0.0161664	30.5948	12.4268
16.5834	8.07	7.97	8	19.9497	8.08319	0.0199497	0.00808319	0.0797987	0.0323328	0.0398994	0.0161664	30.6698	12.4268
16.6002	8.04	7.97	8	19.9497	8.08319	0.0199497	0.00808319	0.0797987	0.0323328	0.0398994	0.0161664	30.6698	12.4268
16.6167	8	7.96	8	19.9497	8.08319	0.0199497	0.00808319	0.0797987	0.0323328	0.0398994	0.0161664	30.6698	12.4268
16.6334	7.97	7.96	8	19.9497	8.08319	0.0199497	0.00808319	0.0797987	0.0323328	0.0398994	0.0161664	30.6698	12.4268
16.6502	7.94	7.95	8	19.9789	8.13894	0.0199789	0.00813894	0.0799158	0.0325557	0.0399579	0.0162779	30.7148	12.5125
16.6667	8.01	7.97	8	20.0277	8.19468	0.0200277	0.00819468	0.0801109	0.0327787	0.0400554	0.0163894	30.7898	12.5982
16.6835	7.98	7.97	8	20.0277	8.19468	0.0200277	0.00819468	0.0801109	0.0327787	0.0400554	0.0163894	30.7898	12.5982
16.7001	7.95	7.95	8	20.0277	8.19468	0.0200277	0.00819468	0.0801109	0.0327787	0.0400554	0.0163894	30.7898	12.5982
16.7169	8.01	7.95	8	20.1058	8.19468	0.0201058	0.00819468	0.080423	0.0327787	0.0402115	0.0163894	30.9098	12.5982
16.7336	7.98	7.94	8	20.1058	8.25043	0.0201058	0.00825043	0.080423	0.0330017	0.0402115	0.0165009	30.9098	12.6839
16.7501	7.95	7.99	8	20.1058	8.30618	0.0201058	0.00830618	0.080423	0.0332247	0.0402115	0.0166124	30.9098	12.7696
16.7669	8.02	7.97	8	20.1838	8.30618	0.0201838	0.00830618	0.0807352	0.0332247	0.0403676	0.0166124	31.0298	12.7696
16.7834	7.99	7.97	8	20.1838	8.30618	0.0201838	0.00830618	0.0807352	0.0332247	0.0403676	0.0166124	31.0298	12.7696
16.8001	7.96	7.95	8	20.1838	8.30618	0.0201838	0.00830618	0.0807352	0.0332247	0.0403676	0.0166124	31.0298	12.7696
16.8169	8.04	7.94	8	20.2618	8.30618	0.0202618	0.00830618	0.0810474	0.0332247	0.0405237	0.0166124	31.1498	12.7696
16.8333	8.01	7.97	8	20.2618	8.36192	0.0202618	0.00836192	0.0810474	0.0334477	0.0405237	0.0167238	31.1498	12.8553
16.8501	7.98	7.96	8	20.2618	8.36192	0.0202618	0.00836192	0.0810474	0.0334477	0.0405237	0.0167238	31.1498	12.8553
16.8669	7.95	7.96	8	20.3009	8.36192	0.0203009	0.00836192	0.0812035	0.0334477	0.0406017	0.0167238	31.2097	12.8553
16.8834	8.08	7.95	8	20.3887	8.36192	0.0203887	0.00836192	0.0815547	0.0334477	0.0407773	0.0167238	31.3447	12.8553
16.9001	8.04	8	8	20.3887	8.47341	0.0203887	0.00847341	0.0815547	0.0338937	0.0407773	0.0169468	31.3447	13.0267
16.9169	8.01	7.99	8	20.3887	8.47341	0.0203887	0.00847341	0.0815547	0.0338937	0.0407773	0.0169468	31.3447	13.0267
16.9334	7.98	7.97	8	20.3887	8.47341	0.0203887	0.00847341	0.0815547	0.0338937	0.0407773	0.0169468	31.3447	13.0267
16.9501	7.95	7.96	8	20.3887	8.47341	0.0203887	0.00847341	0.0815547	0.0338937	0.0407773	0.0169468	31.3447	13.0267
16.9669	8.01	7.97	8	20.4667	8.52916	0.0204667	0.00852916	0.0818668	0.0341166	0.0409334	0.0170583	31.4647	13.1124
16.9834	7.98	7.98	8	20.4667	8.52916	0.0204667	0.00852916	0.0818668	0.0341166	0.0409334	0.0170583	31.4647	13.1124
17.0001	7.95	7.95	8	20.4667	8.52916	0.0204667	0.00852916	0.0818668	0.0341166	0.0409334	0.0170583	31.4647	13.1124
17.0169	8.02	7.95	8	20.535	8.52916	0.020535	0.00852916	0.08214	0.0341166	0.04107	0.0170583	31.5697	13.1124
17.0334	7.99	8	8	20.535	8.64065	0.020535	0.00864065	0.08214	0.0345626	0.04107	0.0172813	31.5697	13.2838
17.0501	7.96	7.98	8	20.535	8.64065	0.020535	0.00864065	0.08214	0.0345626	0.04107	0.0172813	31.5697	13.2838
17.0669	7.98	7.97	8	20.574	8.64065	0.020574	0.00864065	0.0822961	0.0345626	0.041148	0.0172813	31.6297	13.2838
17.0834	7.95	7.97	8	20.574	8.64065	0.020574	0.00864065	0.0822961	0.0345626	0.041148	0.0172813	31.6297	13.2838
17.1001	8.08	7.95	8	20.6911	8.64065	0.0206911	0.00864065	0.0827643	0.0345626	0.0413822	0.0172813	31.8096	13.2838
17.1169	8.04	7.94	8	20.6911	8.6964	0.0206911	0.0086964	0.0827643	0.0347856	0.0413822	0.0173928	31.8096	13.3695
17.1334	8.01	7.99	8	20.6911	8.75214	0.0206911	0.00875214	0.0827643	0.0350086	0.0413822	0.0175043	31.8096	13.4552
17.1501	7.98	7.97	8	20.6911	8.75214	0.0206911	0.00875214	0.0827643	0.0350086	0.0413822	0.0175043	31.8096	13.4552
17.1669	7.95	7.96	8	20.6911	8.75214	0.0206911	0.00875214	0.0827643	0.0350086	0.0413822	0.0175043	31.8096	13.4552
17.1834	8.08	7.96	8	20.8179	8.75214	0.0208179	0.00875214	0.0832716	0.0350086	0.0416358	0.0175043	32.0046	13.4552
17.2001	8.04	7.94	8	20.8179	8.75214	0.0208179	0.00875214	0.0832716	0.0350086	0.0416358	0.0175043	32.0046	13.4552
17.2169	8.01	7.98	8	20.8179	8.86364	0.0208179	0.00886364	0.0832716	0.0354545	0.0416358	0.0177273	32.0046	13.6266
17.2334	7.98	7.96	8	20.8179	8.86364	0.0208179	0.00886364	0.0832716	0.0354545	0.0416358	0.0177273	32.0046	13.6266
17.2501	7.95	7.96	8	20.8179	8.86364	0.0208179	0.00886364	0.0832716	0.0354545	0.0416358	0.0177273	32.0046	13.6266
17.2669	8.01	7.95	8	20.8959	8.86364	0.0208959	0.00886364	0.0835838	0.0354545	0.0417919	0.0177273	32.1246	13.6266
17.2834	7.98	7.99	8	20.8959	8.97513	0.0208959	0.00897513	0.0835838	0.0359005	0.0417919	0.0179503	32.1246	13.798
17.3001	7.95	7.99	8	20.8959	8.97513	0.0208959	0.00897513	0.0835838	0.0359005	0.0417919	0.0179503	32.1246	13.798
17.3169	8.01	7.98	8	20.9642	8.97513	0.0209642	0.00897513	0.0838569	0.0359005	0.0419285	0.0179503	32.2296	13.798
17.3334	7.98	7.95	8	20.9642	8.97513	0.0209642	0.00897513	0.0838569	0.0359005	0.0419285	0.0179503	32.2296	13.798
17.3502	7.95	7.94	8	20.9642	9.03087	0.0209642	0.00903087	0.0838569	0.0361235	0.0419285	0.0180617	32.2296	13.8837
17.3669	8.01	7.99	8	21.0423	9.03087	0.0210423	0.00903087	0.0841691	0.0361235	0.0420845	0.0180617	32.3495	13.8837
17.3834	7.98	7.97	8	21.0423	9.03087	0.0210423	0.00903087	0.0841691	0.0361235	0.0420845	0.0180617	32.3495	13.8837
17.4001	7.95	7.96	8	21.0423	9.03087	0.0210423	0.00903087	0.0841691	0.0361235	0.0420845	0.0180617	32.3495	13.8837
17.4169	8.01	7.97	8	21.1203	9.08662	0.0211203	0.00908662	0.0844813	0.0363465	0.0422406	0.0181732	32.4695	13.9694
17.4334	7.98	7.96	8	21.1203	9.08662	0.0211203	0.00908662	0.0844813	0.0363465	0.0422406	0.0181732	32.4695	13.9694
17.4501	7.95	7.96	8	21.1203	9.08662	0.0211203	0.00908662	0.0844813	0.0363465	0.0422406	0.0181732	32.4695	13.9694
17.4669	8.02	7.95	8	21.1984	9.08662	0.0211984	0.00908662	0.0847934	0.0363465	0.0423967	0.0181732	32.5895	13.9694
17.4834	7.99	7.99	8	21.1984	9.19811	0.0211984	0.00919811	0.0847934	0.0367925	0.0423967	0.0183962	32.5895	14.1408
17.5002	7.96	7.97	8	21.1984	9.19811	0.0211984	0.00919811	0.0847934	0.0367925	0.0423967	0.0183962	32.5895	14.1408
17.5169	8.03	7.95	8	21.2666	9.19811	0.0212666	0.00919811	0.0850666	0.0367925	0.0425333	0.0183962	32.6945	14.1408
17.5334	7.99	7.95	8	21.2666	9.19811	0.0212666	0.00919811	0.0850666	0.0367925	0.0425333	0.0183962	32.6945	14.1408
17.5502	7.96	7.94	8	21.2666	9.25386	0.0212666	0.00925386	0.0850666	0.0370154	0.0425333	0.0185077	32.6945	14.2265
17.5669	8.03	7.98	8	21.3447	9.30961	0.0213447	0.00930961	0.0853788	0.0372384	0.0426894	0.0186192	32.8145	14.3122
17.5834	7.99	7.96	8	21.3447	9.30961	0.0213447	0.00930961	0.0853788	0.0372384	0.0426894	0.0186192	32.8145	14.3122
17.6002	7.96	7.95	8	21.3447	9.30961	0.0213447	0.00930961	0.0853788	0.0372384	0.0426894	0.0186192	32.8145	14.3122
17.6169	8.03	7.95	8	21.4227	9.30961	0.0214227	0.00930961	0.0856909	0.0372384	0.0428455	0.0186192	32.9345	14.3122
17.6334	7.99	7.99	8	21.4227	9.36535	0.0214227	0.00936535	0.0856909	0.0374614	0.0428455	0.0187307	32.9345	14.3979
17.6501	7.96	7.97	8	21.4227	9.36535	0.0214227	0.00936535	0.0856909	0.0374614	0.0428455	0.0187307	32.9345	14.3979
17.6669	8.03	7.95	8	21.5008	9.36535	0.0215008	0.00936535	0.0860031	0.0374614	0.0430015	0.0187307	33.0544	14.3979
17.6834	7.99	7.99	8	21.5008	9.47684	0.0215008	0.00947684	0.0860031	0.0379074	0.0430015	0.0189537	33.0544	14.5693
17.7001	8.01	7.97	8	21.5008	9.47684	0.0215008	0.00947684	0.0860031	0.0379074	0.0430015	0.0189537	33.0544	14.5693
17.7169	7.97	7.97	8	21.5008	9.47684	0.0215008	0.00947684	0.0860031	0.0379074	0.0430015	0.0189537	33.0544	14.5693
17.7334	7.95	7.96	8	21.5788	9.47684	0.0215788	0.00947684	0.0863153	0.0379074	0.0431576	0.0189537	33.1744	14.5693
17.7501	8.06	7.94	8	21.6178	9.47684	0.0216178	0.00947684	0.0864714	0.0379074	0.0432357	0.0189537	33.2344	14.5693
17.7669	8.03	7.96	8	21.6178	9.53259	0.0216178	0.00953259	0.0864714	0.0381304	0.0432357	0.0190652	33.2344	14.655
17.7834	7.99	7.95	8	21.6178	9.53259	0.0216178	0.00953259	0.0864714	0.0381304	0.0432357	0.0190652	33.2344	14.655
17.8001	7.96	7.96	8	21.6178	9.53259	0.0216178	0.00953259	0.0864714	0.0381304	0.0432357	0.0190652	33.2344	14.655
17.8169	8.09	7.95	8	21.7447	9.53259	0.0217447	0.00953259	0.0869786	0.0381304	0.0434893	0.0190652	33.4294	14.655
17.8334	8.05	7.97	8	21.7447	9.58834	0.0217447	0.00958834	0.0869786	0.0383533	0.0434893	0.0191767	33.4294	14.7407
17.8501	8.01	7.95	8	21.7447	9.58834	0.0217447	0.00958834	0.0869786	0.0383533	0.0434893	0.0191767	33.4294	14.7407
17.8669	7.98	7.97	8	21.7447	9.64408	0.0217447	0.00964408	0.0869786	0.0385763	0.0434893	0.0192882	33.4294	14.8264
17.8834	7.95	7.98	8	21.7447	9.64408	0.0217447	0.00964408	0.0869786	0.0385763	0.0434893	0.0192882	33.4294	14.8264
17.9001	8.02	7.96	8	21.8227	9.64408	0.0218227	0.00964408	0.0872908	0.0385763	0.0436454	0.0192882	33.5493	14.8264
17.9169	7.99	7.96	8	21.8227	9.69983	0.0218227	0.00969983	0.0872908	0.0387993	0.0436454	0.0193997	33.5493	14.9121
17.9334	7.95	7.95	8	21.8227	9.69983	0.0218227	0.00969983	0.0872908	0.0387993	0.0436454	0.0193997	33.5493	14.9121
17.9503	8.03	7.96	8	21.9007	9.69983	0.0219007	0.00969983	0.087603	0.0387993	0.0438015	0.0193997	33.6693	14.9121
17.9668	8	7.97	8	21.9007	9.81132	0.0219007	0.00981132	0.087603	0.0392453	0.0438015	0.0196226	33.6693	15.0835
17.9835	7.96	7.96	8	21.9007	9.81132	0.0219007	0.00981132	0.087603	0.0392453	0.0438015	0.0196226	33.6693	15.0835
18	8.03	7.95	8	21.9788	9.81132	0.0219788	0.00981132	0.0879151	0.0392453	0.0439576	0.0196226	33.7893	15.0835
18.0168	8	7.96	8	21.9788	9.86707	0.0219788	0.00986707	0.0879151	0.0394683	0.0439576	0.0197341	33.7893	15.1692
18.0335	7.96	7.96	8	21.9788	9.86707	0.0219788	0.00986707	0.0879151	0.0394683	0.0439576	0.0197341	33.7893	15.1692
18.05	8.03	7.96	8	22.0568	9.92281	0.0220568	0.00992281	0.0882273	0.0396913	0.0441137	0.0198456	33.9093	15.2549
18.0668	7.99	7.95	8	22.0568	9.92281	0.0220568	0.00992281	0.0882273	0.0396913	0.0441137	0.0198456	33.9093	15.2549
18.0836	7.96	7.96	8	22.0568	9.92281	0.0220568	0.00992281	0.0882273	0.0396913	0.0441137	0.0198456	33.9093	15.2549
18.1001	8.04	7.94	8	22.1349	9.97856	0.0221349	0.00997856	0.0885395	0.0399142	0.0442697	0.0199571	34.0293	15.3406
18.1168	8	8	8	22.1349	10.0343	0.0221349	0.0100343	0.0885395	0.0401372	0.0442697	0.0200686	34.0293	15.4263
18.1336	7.97	7.98	8	22.1349	10.0343	0.0221349	0.0100343	0.0885395	0.0401372	0.0442697	0.0200686	34.0293	15.4263
18.1501	8.04	7.95	8	22.2129	10.0343	0.0222129	0.0100343	0.0888517	0.0401372	0.0444258	0.0200686	34.1492	15.4263
18.1669	8	7.96	8	22.2129	10.0343	0.0222129	0.0100343	0.0888517	0.0401372	0.0444258	0.0200686	34.1492	15.4263
18.1834	7.97	7.93	8	22.2129	10.0343	0.0222129	0.0100343	0.0888517	0.0401372	0.0444258	0.0200686	34.1492	15.4263
18.2001	8.04	8	8	22.291	10.1458	0.022291	0.0101458	0.0891638	0.0405832	0.0445819	0.0202916	34.2692	15.5977
18.2169	8	7.98	8	22.291	10.1458	0.022291	0.0101458	0.0891638	0.0405832	0.0445819	0.0202916	34.2692	15.5977
18.2334	7.97	7.96	8	22.291	10.1458	0.022291	0.0101458	0.0891638	0.0405832	0.0445819	0.0202916	34.2692	15.5977
18.2501	8.05	7.93	8	22.369	10.1458	0.022369	0.0101458	0.089476	0.0405832	0.044738	0.0202916	34.3892	15.5977
18.2669	8.01	7.98	8	22.369	10.2573	0.022369	0.0102573	0.089476	0.0410292	0.044738	0.0205146	34.3892	15.7691
18.2834	7.97	7.98	8	22.369	10.2573	0.022369	0.0102573	0.089476	0.0410292	0.044738	0.0205146	34.3892	15.7691
18.3002	7.99	7.96	8	22.447	10.2573	0.022447	0.0102573	0.0897882	0.0410292	0.0448941	0.0205146	34.5092	15.7691
18.3169	8	7.95	8	22.447	10.2573	0.022447	0.0102573	0.0897882	0.0410292	0.0448941	0.0205146	34.5092	15.7691
18.3334	7.97	7.99	8	22.447	10.313	0.022447	0.010313	0.0897882	0.0412521	0.0448941	0.0206261	34.5092	15.8548
18.3502	7.99	7.97	8	22.5251	10.313	0.0225251	0.010313	0.0901003	0.0412521	0.0450502	0.0206261	34.6292	15.8548
18.3669	8.05	7.97	8	22.5251	10.313	0.0225251	0.010313	0.0901003	0.0412521	0.0450502	0.0206261	34.6292	15.8548
18.3834	8.01	7.95	8	22.5251	10.313	0.0225251	0.010313	0.0901003	0.0412521	0.0450502	0.0206261	34.6292	15.8548
18.4002	7.98	7.99	8	22.5251	10.4245	0.0225251	0.0104245	0.0901003	0.0416981	0.0450502	0.0208491	34.6292	16.0263
18.4169	7.95	8	8	22.5251	10.4245	0.0225251	0.0104245	0.0901003	0.0416981	0.0450502	0.0208491	34.6292	16.0263
18.4334	8.07	7.98	8	22.6519	10.4245	0.0226519	0.0104245	0.0906076	0.0416981	0.0453038	0.0208491	34.8241	16.0263
18.4502	8.03	7.96	8	22.6519	10.4245	0.0226519	0.0104245	0.0906076	0.0416981	0.0453038	0.0208491	34.8241	16.0263
18.4669	8	7.99	8	22.6519	10.536	0.0226519	0.010536	0.0906076	0.0421441	0.0453038	0.021072	34.8241	16.1977
18.4834	7.96	7.98	8	22.6519	10.536	0.0226519	0.010536	0.0906076	0.0421441	0.0453038	0.021072	34.8241	16.1977
18.5002	8.03	7.98	8	22.7299	10.536	0.0227299	0.010536	0.0909198	0.0421441	0.0454599	0.021072	34.9441	16.1977
18.5169	8	7.97	8	22.7299	10.536	0.0227299	0.010536	0.0909198	0.0421441	0.0454599	0.021072	34.9441	16.1977
18.5334	7.97	7.94	8	22.7299	10.536	0.0227299	0.010536	0.0909198	0.0421441	0.0454599	0.021072	34.9441	16.1977
18.5502	8.03	7.99	8	22.808	10.6475	0.022808	0.0106475	0.091232	0.0425901	0.045616	0.021295	35.0641	16.3691
18.5669	7.99	7.97	8	22.808	10.6475	0.022808	0.0106475	0.091232	0.0425901	0.045616	0.021295	35.0641	16.3691
18.5834	7.96	7.97	8	22.808	10.6475	0.022808	0.0106475	0.091232	0.0425901	0.045616	0.021295	35.0641	16.3691
18.6002	8.03	7.95	8	22.886	10.6475	0.022886	0.0106475	0.0915441	0.0425901	0.0457721	0.021295	35.1841	16.3691
18.6169	7.99	7.97	8	22.886	10.7033	0.022886	0.0107033	0.0915441	0.042813	0.0457721	0.0214065	35.1841	16.4548
18.6334	7.96	7.98	8	22.886	10.7033	0.022886	0.0107033	0.0915441	0.042813	0.0457721	0.0214065	35.1841	16.4548
18.6502	8.02	7.96	8	22.9543	10.7033	0.0229543	0.0107033	0.0918173	0.042813	0.0459086	0.0214065	35.2891	16.4548
18.6667	7.99	7.96	8	22.9543	10.7033	0.0229543	0.0107033	0.0918173	0.042813	0.0459086	0.0214065	35.2891	16.4548
18.6835	7.96	7.96	8	22.9543	10.8148	0.0229543	0.0108148	0.0918173	0.043259	0.0459086	0.0216295	35.2891	16.6262
18.7	8.02	7.97	8	23.0421	10.8148	0.0230421	0.0108148	0.0921685	0.043259	0.0460842	0.0216295	35.424	16.6262
18.7169	7.98	7.94	8	23.0421	10.8148	0.0230421	0.0108148	0.0921685	0.043259	0.0460842	0.0216295	35.424	16.6262
18.7334	7.95	7.96	8	23.0421	10.8705	0.0230421	0.0108705	0.0921685	0.043482	0.0460842	0.021741	35.424	16.7119
18.7502	8.07	7.95	8	23.1202	10.8705	0.0231202	0.0108705	0.0924806	0.043482	0.0462403	0.021741	35.544	16.7119
18.7667	8.03	7.96	8	23.1202	10.9262	0.0231202	0.0109262	0.0924806	0.043705	0.0462403	0.0218525	35.544	16.7976
18.7835	7.99	7.95	8	23.1202	10.9262	0.0231202	0.0109262	0.0924806	0.043705	0.0462403	0.0218525	35.544	16.7976
18.8	7.96	7.99	8	23.1202	10.982	0.0231202	0.010982	0.0924806	0.043928	0.0462403	0.021964	35.544	16.8833
18.8168	8.09	7.97	8	23.2372	10.982	0.0232372	0.010982	0.0929489	0.043928	0.0464744	0.021964	35.724	16.8833
18.8336	8.05	7.95	8	23.2372	10.982	0.0232372	0.010982	0.0929489	0.043928	0.0464744	0.021964	35.724	16.8833
18.8501	8.01	7.96	8	23.2372	11.0377	0.0232372	0.0110377	0.0929489	0.0441509	0.0464744	0.0220755	35.724	16.969
18.8669	7.98	7.98	8	23.2372	11.0377	0.0232372	0.0110377	0.0929489	0.0441509	0.0464744	0.0220755	35.724	16.969
18.8834	7.95	7.96	8	23.2372	11.0377	0.0232372	0.0110377	0.0929489	0.0441509	0.0464744	0.0220755	35.724	16.969
18.9002	8.01	7.93	8	23.3153	11.0935	0.0233153	0.0110935	0.0932611	0.0443739	0.0466305	0.022187	35.844	17.0547
18.9168	7.98	7.99	8	23.3153	11.1492	0.0233153	0.0111492	0.0932611	0.0445969	0.0466305	0.0222985	35.844	17.1404
18.9335	7.95	7.97	8	23.3153	11.1492	0.0233153	0.0111492	0.0932611	0.0445969	0.0466305	0.0222985	35.844	17.1404
18.95	8.02	7.94	8	23.3933	11.205	0.0233933	0.011205	0.0935732	0.0448199	0.0467866	0.0224099	35.9639	17.2261
18.9668	7.98	7.98	8	23.3933	11.205	0.0233933	0.011205	0.0935732	0.0448199	0.0467866	0.0224099	35.9639	17.2261
18.9835	7.95	7.96	8	23.3933	11.205	0.0233933	0.011205	0.0935732	0.0448199	0.0467866	0.0224099	35.9639	17.2261
19.0001	8.03	7.96	8	23.4714	11.2607	0.0234714	0.0112607	0.0938854	0.0450429	0.0469427	0.0225214	36.0839	17.3118
19.0169	7.99	7.97	8	23.4714	11.2607	0.0234714	0.0112607	0.0938854	0.0450429	0.0469427	0.0225214	36.0839	17.3118
19.0334	7.96	7.95	8	23.4714	11.2607	0.0234714	0.0112607	0.0938854	0.0450429	0.0469427	0.0225214	36.0839	17.3118
19.0502	8.03	7.95	8	23.5494	11.3722	0.0235494	0.0113722	0.0941976	0.0454889	0.0470988	0.0227444	36.2039	17.4832
19.0669	7.99	7.97	8	23.5494	11.3722	0.0235494	0.0113722	0.0941976	0.0454889	0.0470988	0.0227444	36.2039	17.4832
19.0834	7.96	7.95	8	23.5494	11.3722	0.0235494	0.0113722	0.0941976	0.0454889	0.0470988	0.0227444	36.2039	17.4832
19.1002	8.03	7.97	8	23.6274	11.428	0.0236274	0.011428	0.0945098	0.0457118	0.0472549	0.0228559	36.3239	17.5689
19.1169	7.99	7.97	8	23.6274	11.428	0.0236274	0.011428	0.0945098	0.0457118	0.0472549	0.0228559	36.3239	17.5689
19.1334	7.96	7.95	8	23.6274	11.428	0.0236274	0.011428	0.0945098	0.0457118	0.0472549	0.0228559	36.3239	17.5689
19.1502	8.03	7.96	8	23.7055	11.4837	0.0237055	0.0114837	0.0948219	0.0459348	0.047411	0.0229674	36.4439	17.6546
19.1669	7.99	7.97	8	23.7055	11.5395	0.0237055	0.0115395	0.0948219	0.0461578	0.047411	0.0230789	36.4439	17.7403
19.1835	7.96	7.96	8	23.7055	11.5395	0.0237055	0.0115395	0.0948219	0.0461578	0.047411	0.0230789	36.4439	17.7403
19.2003	8.02	7.96	8	23.7933	11.5952	0.0237933	0.0115952	0.0951731	0.0463808	0.0475866	0.0231904	36.5788	17.826
19.2168	7.98	7.99	8	23.7933	11.6509	0.0237933	0.0116509	0.0951731	0.0466038	0.0475866	0.0233019	36.5788	17.9117
19.2333	7.95	7.97	8	23.7933	11.6509	0.0237933	0.0116509	0.0951731	0.0466038	0.0475866	0.0233019	36.5788	17.9117
19.2501	8.01	7.96	8	23.8713	11.6509	0.0238713	0.0116509	0.0954853	0.0466038	0.0477426	0.0233019	36.6988	17.9117
19.2669	7.98	7.94	8	23.8713	11.7067	0.0238713	0.0117067	0.0954853	0.0468268	0.0477426	0.0234134	36.6988	17.9974
19.2836	7.95	7.98	8	23.8713	11.7067	0.0238713	0.0117067	0.0954853	0.0468268	0.0477426	0.0234134	36.6988	17.9974
19.3001	8.01	7.97	8	23.9494	11.7067	0.0239494	0.0117067	0.0957975	0.0468268	0.0478987	0.0234134	36.8188	17.9974
19.3169	8.02	7.94	8	23.9494	11.7067	0.0239494	0.0117067	0.0957975	0.0468268	0.0478987	0.0234134	36.8188	17.9974
19.3336	7.99	7.98	8	23.9494	11.8182	0.0239494	0.0118182	0.0957975	0.0472727	0.0478987	0.0236364	36.8188	18.1688
19.3501	7.96	7.96	8	23.9494	11.8182	0.0239494	0.0118182	0.0957975	0.0472727	0.0478987	0.0236364	36.8188	18.1688
19.3668	8.08	7.94	8	24.0762	11.8182	0.0240762	0.0118182	0.0963047	0.0472727	0.0481524	0.0236364	37.0138	18.1688
19.3836	8.04	7.97	8	24.0762	11.8739	0.0240762	0.0118739	0.0963047	0.0474957	0.0481524	0.0237479	37.0138	18.2545
19.4001	8.01	7.95	8	24.0762	11.8739	0.0240762	0.0118739	0.0963047	0.0474957	0.0481524	0.0237479	37.0138	18.2545
19.4168	7.97	7.95	8	24.0762	11.9297	0.0240762	0.0119297	0.0963047	0.0477187	0.0481524	0.0238593	37.0138	18.3402
19.4336	7.94	7.96	8	24.1055	11.9297	0.0241055	0.0119297	0.0964218	0.0477187	0.0482109	0.0238593	37.0588	18.3402
19.4501	8.01	7.94	8	24.1542	11.9854	0.0241542	0.0119854	0.0966169	0.0479417	0.0483085	0.0239708	37.1337	18.4259
19.4668	7.97	7.98	8	24.1542	12.0412	0.0241542	0.0120412	0.0966169	0.0481647	0.0483085	0.0240823	37.1337	18.5116
19.4836	7.99	7.98	8	24.2323	12.0412	0.0242323	0.0120412	0.0969291	0.0481647	0.0484645	0.0240823	37.2537	18.5116
19.5001	8.01	7.96	8	24.2323	12.0412	0.0242323	0.0120412	0.0969291	0.0481647	0.0484645	0.0240823	37.2537	18.5116
19.5169	7.97	7.93	8	24.2323	12.0969	0.0242323	0.0120969	0.0969291	0.0483877	0.0484645	0.0241938	37.2537	18.5973
19.5333	7.99	7.97	8	24.3103	12.1527	0.0243103	0.0121527	0.0972413	0.0486106	0.0486206	0.0243053	37.3737	18.683
19.5501	8.01	7.96	8	24.3103	12.1527	0.0243103	0.0121527	0.0972413	0.0486106	0.0486206	0.0243053	37.3737	18.683
19.5669	7.98	7.96	8	24.3103	12.2084	0.0243103	0.0122084	0.0972413	0.0488336	0.0486206	0.0244168	37.3737	18.7687
19.5834	8	7.97	8	24.3884	12.2084	0.0243884	0.0122084	0.0975534	0.0488336	0.0487767	0.0244168	37.4937	18.7687
19.6001	8.01	7.96	8	24.3884	12.2084	0.0243884	0.0122084	0.0975534	0.0488336	0.0487767	0.0244168	37.4937	18.7687
19.6169	7.98	7.93	8	24.3884	12.2084	0.0243884	0.0122084	0.0975534	0.0488336	0.0487767	0.0244168	37.4937	18.7687
19.6334	7.95	7.98	8	24.3884	12.2642	0.0243884	0.0122642	0.0975534	0.0490566	0.0487767	0.0245283	37.4937	18.8544
19.6501	8.01	7.96	8	24.4664	12.2642	0.0244664	0.0122642	0.0978656	0.0490566	0.0489328	0.0245283	37.6137	18.8544
19.6669	7.98	7.93	8	24.4664	12.3199	0.0244664	0.0123199	0.0978656	0.0492796	0.0489328	0.0246398	37.6137	18.9401
19.6834	7.95	7.97	8	24.4664	12.3756	0.0244664	0.0123756	0.0978656	0.0495026	0.0489328	0.0247513	37.6137	19.0258
19.7002	8.02	7.97	8	24.5444	12.3756	0.0245444	0.0123756	0.0981778	0.0495026	0.0490889	0.0247513	37.7336	19.0258
19.7167	7.98	7.95	8	24.5444	12.3756	0.0245444	0.0123756	0.0981778	0.0495026	0.0490889	0.0247513	37.7336	19.0258
19.7335	7.95	7.97	8	24.5444	12.4314	0.0245444	0.0124314	0.0981778	0.0497256	0.0490889	0.0248628	37.7336	19.1115
19.75	8.03	7.95	8	24.6225	12.4314	0.0246225	0.0124314	0.0984899	0.0497256	0.049245	0.0248628	37.8536	19.1115
19.7668	7.99	7.99	8	24.6225	12.4871	0.0246225	0.0124871	0.0984899	0.0499485	0.049245	0.0249743	37.8536	19.1972
19.7836	7.95	7.97	8	24.6225	12.4871	0.0246225	0.0124871	0.0984899	0.0499485	0.049245	0.0249743	37.8536	19.1972
19.8	8.03	7.94	8	24.7005	12.5429	0.0247005	0.0125429	0.0988021	0.0501715	0.0494011	0.0250858	37.9736	19.2829
19.8168	7.99	7.95	8	24.7005	12.5986	0.0247005	0.0125986	0.0988021	0.0503945	0.0494011	0.0251973	37.9736	19.3686
19.8335	7.96	7.96	8	24.7005	12.5986	0.0247005	0.0125986	0.0988021	0.0503945	0.0494011	0.0251973	37.9736	19.3686
19.8503	8.03	7.96	8	24.7786	12.6544	0.0247786	0.0126544	0.0991143	0.0506175	0.0495571	0.0253087	38.0936	19.4543
19.8667	7.99	7.95	8	24.7786	12.6544	0.0247786	0.0126544	0.0991143	0.0506175	0.0495571	0.0253087	38.0936	19.4543
19.8835	7.96	7.96	8	24.7786	12.6544	0.0247786	0.0126544	0.0991143	0.0506175	0.0495571	0.0253087	38.0936	19.4543
19.9	8.04	7.97	8	24.8566	12.7101	0.0248566	0.0127101	0.0994264	0.0508405	0.0497132	0.0254202	38.2136	19.54
19.9168	8	7.98	8	24.8566	12.7101	0.0248566	0.0127101	0.0994264	0.0508405	0.0497132	0.0254202	38.2136	19.54
19.9336	7.97	7.96	8	24.8566	12.7101	0.0248566	0.0127101	0.0994264	0.0508405	0.0497132	0.0254202	38.2136	19.54
19.9501	8.04	7.94	8	24.9347	12.7659	0.0249347	0.0127659	0.0997386	0.0510635	0.0498693	0.0255317	38.3335	19.6257
19.9669	8	7.97	8	24.9347	12.7659	0.0249347	0.0127659	0.0997386	0.0510635	0.0498693	0.0255317	38.3335	19.6257
19.9835	7.97	7.96	8	24.9347	12.7659	0.0249347	0.0127659	0.0997386	0.0510635	0.0498693	0.0255317	38.3335	19.6257
20.0002	8.05	7.95	8	25.0127	12.7659	0.0250127	0.0127659	0.100051	0.0510635	0.0500254	0.0255317	38.4535	19.6257
20.0167	8.01	7.96	8	25.0127	12.8774	0.0250127	0.0128774	0.100051	0.0515094	0.0500254	0.0257547	38.4535	19.7971
20.0335	7.97	7.96	8	25.0127	12.8774	0.0250127	0.0128774	0.100051	0.0515094	0.0500254	0.0257547	38.4535	19.7971
20.0501	7.94	7.96	8	25.0615	12.9331	0.0250615	0.0129331	0.100246	0.0517324	0.0501229	0.0258662	38.5285	19.8828
20.0669	8.01	7.97	8	25.0907	12.9331	0.0250907	0.0129331	0.100363	0.0517324	0.0501815	0.0258662	38.5735	19.8828
20.0834	7.98	7.95	8	25.0907	12.9331	0.0250907	0.0129331	0.100363	0.0517324	0.0501815	0.0258662	38.5735	19.8828
20.1002	7.94	7.98	8	25.1395	13.0446	0.0251395	0.0130446	0.100558	0.0521784	0.050279	0.0260892	38.6485	20.0542
20.1169	8.01	7.97	8	25.1688	13.0446	0.0251688	0.0130446	0.100675	0.0521784	0.0503376	0.0260892	38.6935	20.0542
20.1334	7.98	7.96	8	25.1688	13.0446	0.0251688	0.0130446	0.100675	0.0521784	0.0503376	0.0260892	38.6935	20.0542
20.1502	7.95	7.95	8	25.1688	13.1003	0.0251688	0.0131003	0.100675	0.0524014	0.0503376	0.0262007	38.6935	20.1399
20.1669	8.01	7.98	8	25.2468	13.1003	0.0252468	0.0131003	0.100987	0.0524014	0.0504937	0.0262007	38.8135	20.1399
20.1834	7.98	7.95	8	25.2468	13.1003	0.0252468	0.0131003	0.100987	0.0524014	0.0504937	0.0262007	38.8135	20.1399
20.2002	7.95	7.95	8	25.2468	13.2118	0.0252468	0.0132118	0.100987	0.0528473	0.0504937	0.0264237	38.8135	20.3113
20.2169	8.02	7.97	8	25.3346	13.2118	0.0253346	0.0132118	0.101338	0.0528473	0.0506692	0.0264237	38.9484	20.3113
20.2334	7.98	7.96	8	25.3346	13.2118	0.0253346	0.0132118	0.101338	0.0528473	0.0506692	0.0264237	38.9484	20.3113
20.2502	7.95	7.93	8	25.3346	13.2118	0.0253346	0.0132118	0.101338	0.0528473	0.0506692	0.0264237	38.9484	20.3113
20.2667	8.02	7.96	8	25.4029	13.3233	0.0254029	0.0133233	0.101612	0.0532933	0.0508058	0.0266467	39.0534	20.4828
20.2834	7.98	7.99	8	25.4029	13.3233	0.0254029	0.0133233	0.101612	0.0532933	0.0508058	0.0266467	39.0534	20.4828
20.3002	7.95	7.98	8	25.4029	13.3233	0.0254029	0.0133233	0.101612	0.0532933	0.0508058	0.0266467	39.0534	20.4828
20.3167	8.03	7.95	8	25.481	13.3233	0.025481	0.0133233	0.101924	0.0532933	0.0509619	0.0266467	39.1734	20.4828
20.3335	7.99	7.94	8	25.481	13.3791	0.025481	0.0133791	0.101924	0.0535163	0.0509619	0.0267581	39.1734	20.5685
20.3502	7.95	7.96	8	25.481	13.4348	0.025481	0.0134348	0.101924	0.0537393	0.0509619	0.0268696	39.1734	20.6542
20.3667	8.03	7.97	8	25.559	13.4348	0.025559	0.0134348	0.102236	0.0537393	0.051118	0.0268696	39.2934	20.6542
20.3834	7.99	7.96	8	25.559	13.4348	0.025559	0.0134348	0.102236	0.0537393	0.051118	0.0268696	39.2934	20.6542
20.4002	7.96	7.95	8	25.559	13.4348	0.025559	0.0134348	0.102236	0.0537393	0.051118	0.0268696	39.2934	20.6542
20.4167	8.03	7.99	8	25.637	13.5463	0.025637	0.0135463	0.102548	0.0541853	0.0512741	0.0270926	39.4134	20.8256
20.4335	7.99	7.96	8	25.637	13.5463	0.025637	0.0135463	0.102548	0.0541853	0.0512741	0.0270926	39.4134	20.8256
20.4503	7.96	7.95	8	25.637	13.5463	0.025637	0.0135463	0.102548	0.0541853	0.0512741	0.0270926	39.4134	20.8256
20.4668	8.03	7.98	8	25.7151	13.6021	0.0257151	0.0136021	0.10286	0.0544082	0.0514302	0.0272041	39.5333	20.9113
20.4835	8	7.96	8	25.7151	13.6021	0.0257151	0.0136021	0.10286	0.0544082	0.0514302	0.0272041	39.5333	20.9113
20.5003	7.96	7.95	8	25.7151	13.6021	0.0257151	0.0136021	0.10286	0.0544082	0.0514302	0.0272041	39.5333	20.9113
20.5167	8.04	7.98	8	25.7931	13.6578	0.0257931	0.0136578	0.103173	0.0546312	0.0515863	0.0273156	39.6533	20.997
20.5335	8	7.95	8	25.7931	13.6578	0.0257931	0.0136578	0.103173	0.0546312	0.0515863	0.0273156	39.6533	20.997
20.5502	7.97	7.95	8	25.7931	13.7136	0.0257931	0.0137136	0.103173	0.0548542	0.0515863	0.0274271	39.6533	21.0827
20.5667	8.04	7.96	8	25.8809	13.7136	0.0258809	0.0137136	0.103524	0.0548542	0.0517618	0.0274271	39.7883	21.0827
20.5835	8	7.95	8	25.8809	13.7136	0.0258809	0.0137136	0.103524	0.0548542	0.0517618	0.0274271	39.7883	21.0827
20.6	7.97	7.94	8	25.8809	13.825	0.0258809	0.013825	0.103524	0.0553002	0.0517618	0.0276501	39.7883	21.2541
20.6168	8.05	7.99	8	25.959	13.825	0.025959	0.013825	0.103836	0.0553002	0.0519179	0.0276501	39.9083	21.2541
20.6336	8.01	7.98	8	25.959	13.825	0.025959	0.013825	0.103836	0.0553002	0.0519179	0.0276501	39.9083	21.2541
20.6501	7.97	7.96	8	25.959	13.825	0.025959	0.013825	0.103836	0.0553002	0.0519179	0.0276501	39.9083	21.2541
20.6668	8	7.93	8	26.037	13.8808	0.026037	0.0138808	0.104148	0.0555232	0.052074	0.0277616	40.0283	21.3398
20.6836	8.01	7.98	8	26.037	13.9365	0.026037	0.0139365	0.104148	0.0557461	0.052074	0.0278731	40.0283	21.4255
20.7001	7.98	7.96	8	26.037	13.9365	0.026037	0.0139365	0.104148	0.0557461	0.052074	0.0278731	40.0283	21.4255
20.7168	7.99	7.95	8	26.0663	13.9923	0.0260663	0.0139923	0.104265	0.0559691	0.0521326	0.0279846	40.0732	21.5112
20.7336	7.96	7.97	8	26.0663	13.9923	0.0260663	0.0139923	0.104265	0.0559691	0.0521326	0.0279846	40.0732	21.5112
20.7501	8.04	7.95	8	26.1443	13.9923	0.0261443	0.0139923	0.104577	0.0559691	0.0522886	0.0279846	40.1932	21.5112
20.7668	8	7.94	8	26.1443	14.1038	0.0261443	0.0141038	0.104577	0.0564151	0.0522886	0.0282075	40.1932	21.6826
20.7836	7.97	7.98	8	26.1443	14.1038	0.0261443	0.0141038	0.104577	0.0564151	0.0522886	0.0282075	40.1932	21.6826
20.8001	8.04	7.96	8	26.2321	14.1038	0.0262321	0.0141038	0.104928	0.0564151	0.0524642	0.0282075	40.3282	21.6826
20.8168	8	7.92	8	26.2321	14.1595	0.0262321	0.0141595	0.104928	0.0566381	0.0524642	0.028319	40.3282	21.7683
20.8336	8.01	7.98	8	26.2321	14.2153	0.0262321	0.0142153	0.104928	0.0568611	0.0524642	0.0284305	40.3282	21.854
20.8501	7.98	7.96	8	26.2321	14.2153	0.0262321	0.0142153	0.104928	0.0568611	0.0524642	0.0284305	40.3282	21.854
20.8668	7.95	7.94	8	26.2321	14.271	0.0262321	0.014271	0.104928	0.057084	0.0524642	0.028542	40.3282	21.9397
20.8836	8.01	7.97	8	26.3102	14.271	0.0263102	0.014271	0.105241	0.057084	0.0526203	0.028542	40.4482	21.9397
20.9001	7.98	7.95	8	26.3102	14.271	0.0263102	0.014271	0.105241	0.057084	0.0526203	0.028542	40.4482	21.9397
20.9169	7.95	7.99	8	26.3102	14.3268	0.0263102	0.0143268	0.105241	0.057307	0.0526203	0.0286535	40.4482	22.0254
20.9333	8.09	7.98	8	26.4272	14.3268	0.0264272	0.0143268	0.105709	0.057307	0.0528544	0.0286535	40.6282	22.0254
20.9501	8.05	7.97	8	26.4272	14.3268	0.0264272	0.0143268	0.105709	0.057307	0.0528544	0.0286535	40.6282	22.0254
20.9669	8.01	7.95	8	26.4272	14.3268	0.0264272	0.0143268	0.105709	0.057307	0.0528544	0.0286535	40.6282	22.0254
20.9833	7.98	7.98	8	26.4272	14.4383	0.0264272	0.0144383	0.105709	0.057753	0.0528544	0.0288765	40.6282	22.1968
21.0001	7.95	7.97	8	26.4272	14.4383	0.0264272	0.0144383	0.105709	0.057753	0.0528544	0.0288765	40.6282	22.1968
21.0169	8.02	7.93	8	26.515	14.4383	0.026515	0.0144383	0.10606	0.057753	0.05303	0.0288765	40.7631	22.1968
21.0334	7.98	7.98	8	26.515	14.494	0.026515	0.014494	0.10606	0.057976	0.05303	0.028988	40.7631	22.2825
21.0501	7.95	7.96	8	26.515	14.494	0.026515	0.014494	0.10606	0.057976	0.05303	0.028988	40.7631	22.2825
21.0669	8.03	7.95	8	26.5931	14.5497	0.0265931	0.0145497	0.106372	0.058199	0.0531861	0.0290995	40.8831	22.3682
21.0834	7.99	7.99	8	26.5931	14.6055	0.0265931	0.0146055	0.106372	0.058422	0.0531861	0.029211	40.8831	22.4539
21.1002	7.96	7.96	8	26.5931	14.6055	0.0265931	0.0146055	0.106372	0.058422	0.0531861	0.029211	40.8831	22.4539
21.1169	8.03	7.95	8	26.6614	14.6055	0.0266614	0.0146055	0.106645	0.058422	0.0533227	0.029211	40.9881	22.4539
21.1334	8	7.96	8	26.6614	14.6612	0.0266614	0.0146612	0.106645	0.0586449	0.0533227	0.0293225	40.9881	22.5396
21.1502	7.96	7.97	8	26.6614	14.6612	0.0266614	0.0146612	0.106645	0.0586449	0.0533227	0.0293225	40.9881	22.5396
21.1669	8.1	7.97	8	26.7882	14.6612	0.0267882	0.0146612	0.107153	0.0586449	0.0535763	0.0293225	41.1831	22.5396
21.1834	8.05	7.95	8	26.7882	14.6612	0.0267882	0.0146612	0.107153	0.0586449	0.0535763	0.0293225	41.1831	22.5396
21.2003	8.02	7.97	8	26.7882	14.8285	0.0267882	0.0148285	0.107153	0.0593139	0.0535763	0.0296569	41.1831	22.7967
21.2167	7.99	7.98	8	26.7882	14.8285	0.0267882	0.0148285	0.107153	0.0593139	0.0535763	0.0296569	41.1831	22.7967
21.2335	7.95	7.96	8	26.7882	14.8285	0.0267882	0.0148285	0.107153	0.0593139	0.0535763	0.0296569	41.1831	22.7967
21.2502	8.02	7.94	8	26.8662	14.8842	0.0268662	0.0148842	0.107465	0.0595369	0.0537324	0.0297684	41.303	22.8824
21.2667	7.99	7.98	8	26.8662	14.94	0.0268662	0.01494	0.107465	0.0597599	0.0537324	0.0298799	41.303	22.9681
21.2835	7.96	7.97	8	26.8662	14.94	0.0268662	0.01494	0.107465	0.0597599	0.0537324	0.0298799	41.303	22.9681
21.3002	8.1	7.93	8	26.993	14.94	0.026993	0.01494	0.107972	0.0597599	0.0539861	0.0298799	41.498	22.9681
21.3167	8.05	7.98	8	26.993	14.9957	0.026993	0.0149957	0.107972	0.0599828	0.0539861	0.0299914	41.498	23.0538
21.3335	8.01	7.96	8	26.993	14.9957	0.026993	0.0149957	0.107972	0.0599828	0.0539861	0.0299914	41.498	23.0538
21.3502	7.98	7.94	8	26.993	14.9957	0.026993	0.0149957	0.107972	0.0599828	0.0539861	0.0299914	41.498	23.0538
21.3667	7.95	7.98	8	26.993	15.0515	0.026993	0.0150515	0.107972	0.0602058	0.0539861	0.0301029	41.498	23.1395
21.3835	8.02	7.97	8	27.0711	15.0515	0.0270711	0.0150515	0.108284	0.0602058	0.0541421	0.0301029	41.618	23.1395
21.4002	7.99	7.95	8	27.0711	15.0515	0.0270711	0.0150515	0.108284	0.0602058	0.0541421	0.0301029	41.618	23.1395
21.4167	7.95	7.98	8	27.0711	15.1072	0.0270711	0.0151072	0.108284	0.0604288	0.0541421	0.0302144	41.618	23.2252
21.4335	8.03	7.96	8	27.1491	15.1072	0.0271491	0.0151072	0.108596	0.0604288	0.0542982	0.0302144	41.738	23.2252
21.4501	7.99	7.93	8	27.1491	15.163	0.0271491	0.015163	0.108596	0.0606518	0.0542982	0.0303259	41.738	23.3109
21.4669	7.96	7.98	8	27.1491	15.2187	0.0271491	0.0152187	0.108596	0.0608748	0.0542982	0.0304374	41.738	23.3966
21.4834	8.04	7.96	8	27.2272	15.2187	0.0272272	0.0152187	0.108909	0.0608748	0.0544543	0.0304374	41.8579	23.3966
21.5002	8	7.93	8	27.2272	15.2744	0.0272272	0.0152744	0.108909	0.0610978	0.0544543	0.0305489	41.8579	23.4823
21.5167	7.97	7.96	8	27.2272	15.2744	0.0272272	0.0152744	0.108909	0.0610978	0.0544543	0.0305489	41.8579	23.4823
21.5334	8.04	7.95	8	27.3052	15.2744	0.0273052	0.0152744	0.109221	0.0610978	0.0546104	0.0305489	41.9779	23.4823
21.5502	8	7.97	8	27.3052	15.3859	0.0273052	0.0153859	0.109221	0.0615437	0.0546104	0.0307719	41.9779	23.6537
21.5667	7.97	7.97	8	27.3052	15.3859	0.0273052	0.0153859	0.109221	0.0615437	0.0546104	0.0307719	41.9779	23.6537
21.5835	8.04	7.96	8	27.3832	15.3859	0.0273832	0.0153859	0.109533	0.0615437	0.0547665	0.0307719	42.0979	23.6537
21.6002	8	7.94	8	27.3832	15.4417	0.0273832	0.0154417	0.109533	0.0617667	0.0547665	0.0308834	42.0979	23.7394
21.6167	7.97	7.97	8	27.3832	15.4417	0.0273832	0.0154417	0.109533	0.0617667	0.0547665	0.0308834	42.0979	23.7394
21.6335	8.04	7.95	8	27.4613	15.4417	0.0274613	0.0154417	0.109845	0.0617667	0.0549226	0.0308834	42.2179	23.7394
21.6502	8	7.95	8	27.4613	15.5532	0.0274613	0.0155532	0.109845	0.0622127	0.0549226	0.0311063	42.2179	23.9108
21.6667	7.97	7.97	8	27.4613	15.5532	0.0274613	0.0155532	0.109845	0.0622127	0.0549226	0.0311063	42.2179	23.9108
21.6835	8.04	7.96	8	27.5393	15.5532	0.0275393	0.0155532	0.110157	0.0622127	0.0550787	0.0311063	42.3379	23.9108
21.7003	8	8	8	27.5393	15.6089	0.0275393	0.0156089	0.110157	0.0624357	0.0550787	0.0312178	42.3379	23.9965
21.7167	7.97	7.97	8	27.5393	15.6089	0.0275393	0.0156089	0.110157	0.0624357	0.0550787	0.0312178	42.3379	23.9965
21.7335	8.04	7.95	8	27.6174	15.6089	0.0276174	0.0156089	0.110469	0.0624357	0.0552347	0.0312178	42.4578	23.9965
21.7502	8	7.96	8	27.6174	15.7204	0.0276174	0.0157204	0.110469	0.0628816	0.0552347	0.0314408	42.4578	24.1679
21.7667	7.97	7.97	8	27.6174	15.7204	0.0276174	0.0157204	0.110469	0.0628816	0.0552347	0.0314408	42.4578	24.1679
21.7835	8.05	7.95	8	27.6954	15.7204	0.0276954	0.0157204	0.110782	0.0628816	0.0553908	0.0314408	42.5778	24.1679
21.8002	8.01	7.98	8	27.6954	15.8319	0.0276954	0.0158319	0.110782	0.0633276	0.0553908	0.0316638	42.5778	24.3393
21.8167	7.97	7.96	8	27.6954	15.8319	0.0276954	0.0158319	0.110782	0.0633276	0.0553908	0.0316638	42.5778	24.3393
21.8335	8	7.96	8	27.7832	15.8876	0.0277832	0.0158876	0.111133	0.0635506	0.0555664	0.0317753	42.7128	24.425
21.8503	8.01	7.98	8	27.7832	15.8876	0.0277832	0.0158876	0.111133	0.0635506	0.0555664	0.0317753	42.7128	24.425
21.8667	7.98	7.95	8	27.7832	15.8876	0.0277832	0.0158876	0.111133	0.0635506	0.0555664	0.0317753	42.7128	24.425
21.8835	7.94	7.98	8	27.7832	15.8876	0.0277832	0.0158876	0.111133	0.0635506	0.0555664	0.0317753	42.7128	24.425
21.9	8.01	7.94	8	27.8613	15.8876	0.0278613	0.0158876	0.111445	0.0635506	0.0557225	0.0317753	42.8328	24.425
21.9168	7.98	7.98	8	27.8613	15.9991	0.0278613	0.0159991	0.111445	0.0639966	0.0557225	0.0319983	42.8328	24.5964
21.9336	7.95	7.96	8	27.8613	15.9991	0.0278613	0.0159991	0.111445	0.0639966	0.0557225	0.0319983	42.8328	24.5964
21.9501	8.02	7.93	8	27.9393	15.9991	0.0279393	0.0159991	0.111757	0.0639966	0.0558786	0.0319983	42.9528	24.5964
21.9669	7.98	7.98	8	27.9393	16.0549	0.0279393	0.0160549	0.111757	0.0642196	0.0558786	0.0321098	42.9528	24.6821
21.9834	7.95	7.95	8	27.9393	16.0549	0.0279393	0.0160549	0.111757	0.0642196	0.0558786	0.0321098	42.9528	24.6821
22.0001	8.03	7.95	8	28.0076	16.1106	0.0280076	0.0161106	0.11203	0.0644425	0.0560152	0.0322213	43.0577	24.7678
22.0169	7.99	7.97	8	28.0076	16.1106	0.0280076	0.0161106	0.11203	0.0644425	0.0560152	0.0322213	43.0577	24.7678
22.0334	7.96	7.95	8	28.0076	16.1106	0.0280076	0.0161106	0.11203	0.0644425	0.0560152	0.0322213	43.0577	24.7678
22.0502	8.03	7.96	8	28.0954	16.1664	0.0280954	0.0161664	0.112382	0.0646655	0.0561908	0.0323328	43.1927	24.8535
22.0669	8	7.97	8	28.0954	16.2221	0.0280954	0.0162221	0.112382	0.0648885	0.0561908	0.0324443	43.1927	24.9393
22.0834	7.96	7.95	8	28.0954	16.2221	0.0280954	0.0162221	0.112382	0.0648885	0.0561908	0.0324443	43.1927	24.9393
22.1002	8.04	7.98	8	28.1734	16.2779	0.0281734	0.0162779	0.112694	0.0651115	0.0563469	0.0325557	43.3127	25.025
22.1169	8	7.96	8	28.1734	16.2779	0.0281734	0.0162779	0.112694	0.0651115	0.0563469	0.0325557	43.3127	25.025
22.1334	7.97	7.95	8	28.1734	16.3894	0.0281734	0.0163894	0.112694	0.0655575	0.0563469	0.0327787	43.3127	25.1964
22.1502	8.05	7.97	8	28.2515	16.3894	0.0282515	0.0163894	0.113006	0.0655575	0.0565029	0.0327787	43.4327	25.1964
22.1667	8.01	7.94	8	28.2515	16.3894	0.0282515	0.0163894	0.113006	0.0655575	0.0565029	0.0327787	43.4327	25.1964
22.1834	7.97	7.97	8	28.2515	16.4451	0.0282515	0.0164451	0.113006	0.0657804	0.0565029	0.0328902	43.4327	25.2821
22.2002	7.96	7.97	8	28.3002	16.4451	0.0283002	0.0164451	0.113201	0.0657804	0.0566005	0.0328902	43.5077	25.2821
22.2167	8.01	7.97	8	28.3295	16.4451	0.0283295	0.0164451	0.113318	0.0657804	0.056659	0.0328902	43.5527	25.2821
22.2334	7.98	7.95	8	28.3295	16.4451	0.0283295	0.0164451	0.113318	0.0657804	0.056659	0.0328902	43.5527	25.2821
22.2502	7.95	7.96	8	28.3295	16.5566	0.0283295	0.0165566	0.113318	0.0662264	0.056659	0.0331132	43.5527	25.4535
22.2669	8.02	7.97	8	28.4076	16.5566	0.0284076	0.0165566	0.11363	0.0662264	0.0568151	0.0331132	43.6726	25.4535
22.2834	7.98	7.94	8	28.4076	16.5566	0.0284076	0.0165566	0.11363	0.0662264	0.0568151	0.0331132	43.6726	25.4535
22.3002	7.95	7.99	8	28.4076	16.6124	0.0284076	0.0166124	0.11363	0.0664494	0.0568151	0.0332247	43.6726	25.5392
22.3169	8.03	7.97	8	28.4856	16.6124	0.0284856	0.0166124	0.113942	0.0664494	0.0569712	0.0332247	43.7926	25.5392
22.3334	7.99	7.92	8	28.4856	16.6681	0.0284856	0.0166681	0.113942	0.0666724	0.0569712	0.0333362	43.7926	25.6249
22.3502	7.96	8	8	28.4856	16.7238	0.0284856	0.0167238	0.113942	0.0668954	0.0569712	0.0334477	43.7926	25.7106
22.3669	8.03	7.98	8	28.5636	16.7238	0.0285636	0.0167238	0.114255	0.0668954	0.0571273	0.0334477	43.9126	25.7106
22.3834	8.05	7.95	8	28.5636	16.7238	0.0285636	0.0167238	0.114255	0.0668954	0.0571273	0.0334477	43.9126	25.7106
22.4002	8.01	7.98	8	28.5636	16.8353	0.0285636	0.0168353	0.114255	0.0673413	0.0571273	0.0336707	43.9126	25.882
22.4169	7.98	7.95	8	28.5636	16.8353	0.0285636	0.0168353	0.114255	0.0673413	0.0571273	0.0336707	43.9126	25.882
22.4334	7.95	7.96	8	28.5636	16.8911	0.0285636	0.0168911	0.114255	0.0675643	0.0571273	0.0337822	43.9126	25.9677
22.4502	8.08	7.97	8	28.6807	16.9468	0.0286807	0.0169468	0.114723	0.0677873	0.0573614	0.0338937	44.0926	26.0534
22.4669	8.04	7.95	8	28.6807	16.9468	0.0286807	0.0169468	0.114723	0.0677873	0.0573614	0.0338937	44.0926	26.0534
22.4834	8.01	7.95	8	28.6807	16.9468	0.0286807	0.0169468	0.114723	0.0677873	0.0573614	0.0338937	44.0926	26.0534
22.5001	7.97	7.99	8	28.6807	17.0026	0.0286807	0.0170026	0.114723	0.0680103	0.0573614	0.0340051	44.0926	26.1391
22.5169	8	7.97	8	28.7783	17.0026	0.0287783	0.0170026	0.115113	0.0680103	0.0575565	0.0340051	44.2425	26.1391
22.5334	8.07	7.96	8	28.8075	17.0026	0.0288075	0.0170026	0.11523	0.0680103	0.0576151	0.0340051	44.2875	26.1391
22.5501	8.03	7.95	8	28.8075	17.0583	0.0288075	0.0170583	0.11523	0.0682333	0.0576151	0.0341166	44.2875	26.2248
22.5669	8	7.98	8	28.8075	17.1141	0.0288075	0.0171141	0.11523	0.0684563	0.0576151	0.0342281	44.2875	26.3105
22.5833	7.97	7.96	8	28.8075	17.1141	0.0288075	0.0171141	0.11523	0.0684563	0.0576151	0.0342281	44.2875	26.3105
22.6001	8.12	7.98	8	28.9246	17.1698	0.0289246	0.0171698	0.115698	0.0686792	0.0578492	0.0343396	44.4675	26.3962
22.6169	8.07	7.97	8	28.9246	17.1698	0.0289246	0.0171698	0.115698	0.0686792	0.0578492	0.0343396	44.4675	26.3962
22.6333	8.03	7.95	8	28.9246	17.1698	0.0289246	0.0171698	0.115698	0.0686792	0.0578492	0.0343396	44.4675	26.3962
22.6501	7.99	7.98	8	28.9246	17.2813	0.0289246	0.0172813	0.115698	0.0691252	0.0578492	0.0345626	44.4675	26.5676
22.6669	7.96	7.99	8	28.9246	17.2813	0.0289246	0.0172813	0.115698	0.0691252	0.0578492	0.0345626	44.4675	26.5676
22.6833	8.03	7.97	8	29.0026	17.2813	0.0290026	0.0172813	0.116011	0.0691252	0.0580053	0.0345626	44.5875	26.5676
22.7001	7.99	7.94	8	29.0026	17.337	0.0290026	0.017337	0.116011	0.0693482	0.0580053	0.0346741	44.5875	26.6533
22.7169	7.96	7.97	8	29.0026	17.337	0.0290026	0.017337	0.116011	0.0693482	0.0580053	0.0346741	44.5875	26.6533
22.7333	8.03	7.95	8	29.0904	17.337	0.0290904	0.017337	0.116362	0.0693482	0.0581809	0.0346741	44.7225	26.6533
22.7501	8	7.98	8	29.0904	17.3928	0.0290904	0.0173928	0.116362	0.0695712	0.0581809	0.0347856	44.7225	26.739
22.7669	7.96	7.97	8	29.0904	17.4485	0.0290904	0.0174485	0.116362	0.0697942	0.0581809	0.0348971	44.7225	26.8247
22.7834	8.04	7.96	8	29.1685	17.4485	0.0291685	0.0174485	0.116674	0.0697942	0.0583369	0.0348971	44.8424	26.8247
22.8001	8	7.95	8	29.1685	17.5043	0.0291685	0.0175043	0.116674	0.0700172	0.0583369	0.0350086	44.8424	26.9104
22.8169	7.97	7.99	8	29.1685	17.56	0.0291685	0.01756	0.116674	0.0702401	0.0583369	0.0351201	44.8424	26.9961
22.8334	8.05	7.97	8	29.2368	17.56	0.0292368	0.01756	0.116947	0.0702401	0.0584735	0.0351201	44.9474	26.9961
22.8501	8.01	7.96	8	29.2368	17.56	0.0292368	0.01756	0.116947	0.0702401	0.0584735	0.0351201	44.9474	26.9961
22.8669	7.97	7.95	8	29.2368	17.6158	0.0292368	0.0176158	0.116947	0.0704631	0.0584735	0.0352316	44.9474	27.0818
22.8834	8	7.99	8	29.3246	17.6715	0.0293246	0.0176715	0.117298	0.0706861	0.0586491	0.0353431	45.0824	27.1675
22.9001	8.01	7.97	8	29.3246	17.6715	0.0293246	0.0176715	0.117298	0.0706861	0.0586491	0.0353431	45.0824	27.1675
22.9169	7.98	7.96	8	29.3246	17.6715	0.0293246	0.0176715	0.117298	0.0706861	0.0586491	0.0353431	45.0824	27.1675
22.9334	7.95	7.95	8	29.3246	17.7273	0.0293246	0.0177273	0.117298	0.0709091	0.0586491	0.0354545	45.0824	27.2532
22.9501	8.02	7.99	8	29.4026	17.783	0.0294026	0.017783	0.11761	0.0711321	0.0588052	0.035566	45.2024	27.3389
22.9669	7.98	7.98	8	29.4026	17.783	0.0294026	0.017783	0.11761	0.0711321	0.0588052	0.035566	45.2024	27.3389
22.9834	7.95	7.96	8	29.4026	17.783	0.0294026	0.017783	0.11761	0.0711321	0.0588052	0.035566	45.2024	27.3389
23.0001	8.03	7.99	8	29.4806	17.8945	0.0294806	0.0178945	0.117923	0.071578	0.0589613	0.035789	45.3224	27.5103
23.0169	8	7.97	8	29.4806	17.8945	0.0294806	0.0178945	0.117923	0.071578	0.0589613	0.035789	45.3224	27.5103
23.0333	7.96	7.95	8	29.4806	17.8945	0.0294806	0.0178945	0.117923	0.071578	0.0589613	0.035789	45.3224	27.5103
23.0501	8.04	7.98	8	29.5587	17.9503	0.0295587	0.0179503	0.118235	0.071801	0.0591174	0.0359005	45.4423	27.596
23.0669	8	7.97	8	29.5587	17.9503	0.0295587	0.0179503	0.118235	0.071801	0.0591174	0.0359005	45.4423	27.596
23.0833	7.97	7.94	8	29.5587	18.006	0.0295587	0.018006	0.118235	0.072024	0.0591174	0.036012	45.4423	27.6817
23.1001	8.05	7.99	8	29.6367	18.006	0.0296367	0.018006	0.118547	0.072024	0.0592735	0.036012	45.5623	27.6817
23.1169	8.01	7.97	8	29.6367	18.006	0.0296367	0.018006	0.118547	0.072024	0.0592735	0.036012	45.5623	27.6817
23.1333	7.97	7.95	8	29.6367	18.1175	0.0296367	0.0181175	0.118547	0.07247	0.0592735	0.036235	45.5623	27.8531
23.1501	8	7.97	8	29.7148	18.1175	0.0297148	0.0181175	0.118859	0.07247	0.0594295	0.036235	45.6823	27.8531
23.1669	8.01	7.96	8	29.7148	18.1175	0.0297148	0.0181175	0.118859	0.07247	0.0594295	0.036235	45.6823	27.8531
23.1834	7.98	7.99	8	29.7148	18.1732	0.0297148	0.0181732	0.118859	0.072693	0.0594295	0.0363465	45.6823	27.9388
23.2001	7.94	7.98	8	29.7635	18.1732	0.0297635	0.0181732	0.119054	0.072693	0.0595271	0.0363465	45.7573	27.9388
23.2169	8.01	7.96	8	29.7928	18.1732	0.0297928	0.0181732	0.119171	0.072693	0.0595856	0.0363465	45.8023	27.9388
23.2334	7.98	7.98	8	29.7928	18.2847	0.0297928	0.0182847	0.119171	0.0731389	0.0595856	0.0365695	45.8023	28.1102
[truncated: 2,926 more rows]

## Sheet: S3_Chi.Bio_UPLC_yield
Timepoint	Base_corrected_volume	Volume_removed	Corrected_volume	TPA_ug/mL	MHET_ug/mL	TPA_eq_M	volume_L	TPA_eq_moles	Conversion	Average_conversion_moles	St_dev
[truncated: 12 more rows]

[truncated: 1 more sheets: S4_Applikon_UPLC_yield]
